# Supplementary material for: Paraburkholderia tropica Primes a Multilayered Transcriptional Defense Response to the Nematode Meloidogyne spp. in Tomato
Source: Int J Mol Sci. 2024 Nov 23;25(23):12584. doi: 10.3390/ijms252312584 (PMC11641443; doi:10.3390/ijms252312584)
Supplement: Supplementary file 1 [file ijms-25-12584-s001.zip]

Archive with 2 entries (2 files):
- ijms-3313282-supplementary figures.pdf
- ijms-3313282-supplementary tables.xlsx
