# Supplementary material for: Paraburkholderia tropica Primes a Multilayered Transcriptional Defense Response to the Nematode Meloidogyne spp. in Tomato
Source: Int J Mol Sci. 2024 Nov 23;25(23):12584. doi: 10.3390/ijms252312584 (PMC11641443; doi:10.3390/ijms252312584)
Supplement: Supplementary file 1 [file ijms-25-12584-s001.zip › ijms-3313282-supplementary tables.xlsx]

## Sheet: 01_annotattions_transcripts_ids
Supplementary Table 1. Novel transcripts with annotations.
transcript_id	contig_id	protein	gene_symbol	Description
Solyc4.0|chr06|8071767|pt0904	NODE_17254_length_1521_cov_1956.464779_g1820_i5.p1|pt0904	MYO9_ARATH	XI-C	Myosin-9
Solyc4.0|unmapped|0|pt4992	NODE_7550_length_2229_cov_86.445269_g5268_i0.p1|pt4992	Y5185_ARATH	GeneName_NotFound	Probable receptor-like protein kinase At5g18500
Solyc4.0|unmapped|0|pt2387	NODE_29231_length_915_cov_698.989311_g18687_i0.p1|pt2387	Y1174_SYNP6	GeneName_NotFound	Uncharacterized lipoprotein syc1174_c
Solyc4.0|unmapped|0|pt1978	NODE_25881_length_1071_cov_40.084168_g2912_i2.p1|pt1978	MRS2A_ARATH	MRS2-10	Magnesium transporter MRS2-10
Solyc4.0|unmapped|0|pt1968	NODE_25821_length_1074_cov_249.317682_g16490_i0.p1|pt1968	CHX15_ARATH	CHX15	Cation/H(+) antiporter 15
Solyc4.0|unmapped|0|pt0839	NODE_16764_length_1552_cov_40.608519_g11178_i0.p1|pt0839	FAAH_ARATH	FAAH	Fatty acid amide hydrolase
Solyc4.0|unmapped|0|pt1960	NODE_2576_length_3092_cov_571.319311_g1787_i0.p1|pt1960	RHD3_ARATH	RHD3	Protein ROOT HAIR DEFECTIVE 3
Solyc4.0|unmapped|0|pt2918	NODE_33660_length_719_cov_11.636223_g8457_i2.p1|pt2918	NHP6_NEUCR	nhp-1	Non-histone chromosomal protein 6
Solyc4.0|chr10|2747876|pt5142	NODE_8020_length_2179_cov_238.452042_g5605_i0.p1|pt5142	API5_ORYSJ	API5	Apoptosis inhibitor 5-like protein API5
Solyc4.0|chr05|3301604|pt4399	NODE_5466_length_2499_cov_97.012778_g3817_i0.p1|pt4399	PP432_ARATH	GeneName_NotFound	Pentatricopeptide repeat-containing protein At5g55840
Solyc4.0|unmapped|0|pt0062	NODE_10530_length_1952_cov_76.310271_g4191_i1.p1|pt0062	CSCLD_ARATH	ERD4	CSC1-like protein ERD4
Solyc4.0|unmapped|0|pt5206	NODE_829_length_3899_cov_289.675118_g560_i0.p1|pt5206	RPOT3_NICSY	RPOT3	DNA-directed RNA polymerase 3, chloroplastic
Solyc4.0|chr08|59220658|pt4563	NODE_5998_length_2421_cov_474.241908_g2852_i2.p1|pt4563	IP5P2_ARATH	IP5P2	Type I inositol polyphosphate 5-phosphatase 2
Solyc4.0|unmapped|0|pt2719	NODE_31983_length_791_cov_12.515320_g20716_i0.p1|pt2719	FANCJ_CHICK	BRIP1	Fanconi anemia group J protein homolog
Solyc4.0|chr06|36520841|pt1020	NODE_18172_length_1474_cov_1092.197002_g10436_i1.p1|pt1020	HIS7_PEA	HIS3	Imidazoleglycerol-phosphate dehydratase, chloroplastic
Solyc4.0|chr09|65591480|pt0036	NODE_10293_length_1969_cov_481.479958_g5014_i5.p1|pt0036	BH104_ARATH	BHLH104	Transcription factor bHLH104
Solyc4.0|chr12|58216536|pt2901	NODE_3355_length_2892_cov_276.490600_g1748_i3.p1|pt2901	MLN51_ARATH	MLN51	Protein MLN51 homolog
Solyc4.0|unmapped|0|pt3052	NODE_34891_length_672_cov_33.429048_g23222_i0.p1|pt3052	DLO1_ARATH	DLO1	Protein DMR6-LIKE OXYGENASE 1
Solyc4.0|unmapped|0|pt3516	NODE_4007_length_2753_cov_128.634328_g2790_i0.p1|pt3516	GUF1_RICCO	GeneName_NotFound	Translation factor GUF1 homolog, mitochondrial
Solyc4.0|unmapped|0|pt4665	NODE_634_length_4092_cov_426.683255_g87_i1.p1|pt4665	CDKG2_ORYSJ	CDKG-2	Cyclin-dependent kinase G-2
Solyc4.0|chr09|3681609|pt2489	NODE_30027_length_878_cov_3158.339130_g19256_i0.p1|pt2489	MBS1_ARATH	MBS1	Protein METHYLENE BLUE SENSITIVITY 1
Solyc4.0|unmapped|0|pt1548	NODE_22533_length_1240_cov_69.182519_g14516_i0.p1|pt1548	PERX_TOBAC	GeneName_NotFound	Lignin-forming anionic peroxidase
Solyc4.0|unmapped|0|pt0806	NODE_16466_length_1569_cov_57.512032_g5782_i2.p1|pt0806	PRI2_ARATH	GeneName_NotFound	Probable DNA primase large subunit
Solyc4.0|chr03|15114587|pt0650	NODE_15122_length_1645_cov_4423.860687_g4970_i4.p1|pt0650	MDHP_MEDSA	MDH1	Malate dehydrogenase [NADP], chloroplastic
Solyc4.0|chr03|30943068|pt1935	NODE_255_length_4770_cov_465.971897_g40_i1.p1|pt1935	GLTB_SPIOL	FdGOGAT	Ferredoxin-dependent glutamate synthase, chloroplastic
Solyc4.0|chr01|62728793|pt1225	NODE_1993_length_3282_cov_166.700530_g1380_i0.p1|pt1225	PP4R3_DANRE	smek1	Serine/threonine-protein phosphatase 4 regulatory subunit 3
Solyc4.0|chr08|1270058|pt5040	NODE_7698_length_2211_cov_438.619738_g5380_i0.p2|pt5040	PMEI6_ARATH	PMEI6	Pectinesterase inhibitor 6
Solyc4.0|chr12|65851124|pt3753	NODE_4323_length_2691_cov_72.790298_g3007_i0.p1|pt3753	GFS12_ARATH	GFS12	Protein GFS12
Solyc4.0|chr02|39666098|pt0863	NODE_16938_length_1540_cov_832.884799_g7423_i1.p1|pt0863	SCAM1_ARATH	SCAMP1	Secretory carrier-associated membrane protein 1
Solyc4.0|chr06|42197071|pt2417	NODE_29489_length_904_cov_11.229844_g18868_i0.p1|pt2417	RNG1L_ARATH	GeneName_NotFound	E3 ubiquitin-protein ligase RING1-like
Solyc4.0|chr02|45803914|pt4005	NODE_4724_length_2617_cov_508.997248_g3298_i0.p1|pt4005	DTX8_ARATH	DTX8	Protein DETOXIFICATION 8
Solyc4.0|unmapped|0|pt3545	NODE_40474_length_514_cov_32.133787_g28565_i0.p1|pt3545	C76B9_PETHY	CYP76B9	Lauric acid 10-hydroxylase
Solyc4.0|chr09|63513556|pt0551	NODE_1434_length_3521_cov_93.447216_g997_i0.p1|pt0551	FRS11_ARATH	FRS11	Protein FAR1-RELATED SEQUENCE 11
Solyc4.0|unmapped|0|pt2688	NODE_31675_length_804_cov_25.856361_g20489_i0.p1|pt2688	K0754_HUMAN	MACF1	Microtubule-actin cross-linking factor 1, isoforms 6/7
Solyc4.0|chr07|54358829|pt0469	NODE_13761_length_1728_cov_8729.986707_g7828_i1.p2|pt0469	CYSP3_SOLLC	CYP-3	Cysteine proteinase 3
Solyc4.0|unmapped|0|pt0679	NODE_1535_length_3478_cov_367.063436_g1067_i0.p1|pt0679	RHF2A_ARATH	RHF2A	E3 ubiquitin-protein ligase RHF2A
Solyc4.0|chr07|66343743|pt1273	NODE_2033_length_3271_cov_471.315510_g1414_i0.p2|pt1273	P2C55_ARATH	GeneName_NotFound	Probable protein phosphatase 2C 55
Solyc4.0|chr01|34045785|pt1839	NODE_24808_length_1124_cov_28.235014_g13476_i1.p1|pt1839	POLH_ARATH	POLH	DNA polymerase eta
Solyc4.0|unmapped|0|pt1145	NODE_19203_length_1416_cov_258.763961_g11608_i1.p1|pt1145	THLP1_ARATH	TLP1	Thaumatin-like protein 1
Solyc4.0|unmapped|0|pt5171	NODE_8160_length_2163_cov_146.338278_g5707_i0.p1|pt5171	WRK44_ARATH	WRKY44	WRKY transcription factor 44
Solyc4.0|chr01|77368238|pt1037	NODE_1831_length_3341_cov_71.419523_g1261_i0.p1|pt1037	TIM21_ARATH	TIM21	Probable mitochondrial import inner membrane translocase subunit TIM21
Solyc4.0|unmapped|0|pt3651	NODE_41940_length_486_cov_70.728814_g30019_i0.p1|pt3651	R1A6_SOLDE	R1A-6	Putative late blight resistance protein homolog R1A-6
Solyc4.0|chr03|48429915|pt4644	NODE_6275_length_2384_cov_97.565556_g3408_i1.p1|pt4644	INVA_SOLLC	TIV1	Acid beta-fructofuranosidase
Solyc4.0|chr07|3831895|pt4130	NODE_4962_length_2579_cov_44.730646_g3464_i0.p1|pt4130	PP347_ARATH	PCMP-H53	Pentatricopeptide repeat-containing protein At4g33170
Solyc4.0|unmapped|0|pt3816	NODE_4406_length_2677_cov_80.210445_g3063_i0.p1|pt3816	SCC2_ARATH	SCC2	Sister chromatid cohesion protein SCC2
Solyc4.0|chr07|62224553|pt2561	NODE_30640_length_851_cov_16.227506_g19702_i0.p1|pt2561	WSD6_ARATH	WSD6	Wax ester synthase/diacylglycerol acyltransferase 6
Solyc4.0|chr06|42523332|pt2323	NODE_28766_length_937_cov_22.030093_g18378_i0.p1|pt2323	Y5673_ARATH	GeneName_NotFound	WEB family protein At5g16730, chloroplastic
Solyc4.0|chr01|89123891|pt4310	NODE_5293_length_2526_cov_175.121076_g3692_i0.p1|pt4310	SAE2_ARATH	SAE2	SUMO-activating enzyme subunit 2
Solyc4.0|chr06|775006|pt5301	NODE_8655_length_2115_cov_4564.986288_g1672_i2.p1|pt5301	PTA16_ARATH	PTAC16	Protein PLASTID TRANSCRIPTIONALLY ACTIVE 16, chloroplastic
Solyc4.0|unmapped|0|pt2839	NODE_33052_length_745_cov_131.688988_g21590_i0.p1|pt2839	PP315_ARATH	PCMP-E12	Pentatricopeptide repeat-containing protein At4g16470
Solyc4.0|unmapped|0|pt0762	NODE_16109_length_1589_cov_7654.399736_g10775_i0.p1|pt0762	RK5_SPIOL	RPL5	Large ribosomal subunit protein uL5c
Solyc4.0|chr02|24456428|pt4419	NODE_5500_length_2494_cov_70.099133_g3841_i0.p1|pt4419	RHD32_ARATH	GeneName_NotFound	Protein ROOT HAIR DEFECTIVE 3 homolog 2
Solyc4.0|chr09|67767321|pt2681	NODE_31619_length_806_cov_2040.878581_g20441_i0.p1|pt2681	GRP1_TOBAC	GRP	Glycine-rich protein
Solyc4.0|unmapped|0|pt0726	NODE_15817_length_1606_cov_47.710372_g10592_i0.p1|pt0726	Y4361_ARATH	GeneName_NotFound	Probable LRR receptor-like serine/threonine-protein kinase At4g36180
Solyc4.0|chr02|36187824|pt4371	NODE_5405_length_2508_cov_375.048049_g3476_i1.p2|pt4371	PR39B_ARATH	PRP39-2	Pre-mRNA-processing factor 39-2
Solyc4.0|unmapped|0|pt5515	NODE_9938_length_2000_cov_578.523612_g6911_i0.p1|pt5515	CXE11_ARATH	CXE11	Probable carboxylesterase 11
Solyc4.0|unmapped|0|pt2075	NODE_26626_length_1035_cov_160.905405_g16990_i0.p1|pt2075	RLK7_ARATH	RLK7	Receptor-like protein kinase 7
Solyc4.0|unmapped|0|pt3011	NODE_3442_length_2872_cov_76.038228_g2398_i0.p1|pt3011	RL7A2_ARATH	RPL7AB	Large ribosomal subunit protein eL8y
Solyc4.0|unmapped|0|pt3820	NODE_4412_length_2675_cov_317.494620_g3069_i0.p4|pt3820	PIRL6_ORYSJ	IRL6	Plant intracellular Ras-group-related LRR protein 6
Solyc4.0|chr03|59030136|pt0367	NODE_12947_length_1782_cov_54.313049_g8869_i0.p1|pt0367	U89B2_STERE	UGT89B2	UDP-glycosyltransferase 89B2
Solyc4.0|chr02|41717568|pt2538	NODE_30426_length_860_cov_139.337992_g19546_i0.p1|pt2538	TRA1_MAIZE	GeneName_NotFound	Putative AC transposase
Solyc4.0|unmapped|0|pt5205	NODE_8297_length_2148_cov_70.278072_g5804_i0.p2|pt5205	ARFR_ORYSJ	ARF18	Auxin response factor 18
Solyc4.0|unmapped|0|pt2678	NODE_31584_length_808_cov_298.629932_g20415_i0.p1|pt2678	PP145_ARATH	PCMP-H26	Pentatricopeptide repeat-containing protein At2g02980, chloroplastic
Solyc4.0|unmapped|0|pt0130	NODE_11043_length_1914_cov_129.357958_g7643_i0.p1|pt0130	PPA26_ARATH	PAP26	Bifunctional purple acid phosphatase 26
Solyc4.0|unmapped|0|pt1163	NODE_19349_length_1408_cov_1981.761798_g12017_i1.p1|pt1163	CB7_ARATH	LHCB7	Chlorophyll a-b binding protein 7, chloroplastic
Solyc4.0|unmapped|0|pt5228	NODE_836_length_3895_cov_150.890372_g561_i1.p1|pt5228	PUM2_ARATH	APUM2	Pumilio homolog 2
Solyc4.0|chr12|59331682|pt2969	NODE_34106_length_701_cov_36.082803_g22505_i0.p1|pt2969	PROF1_SOLLC	PRO1	Profilin-1
Solyc4.0|unmapped|0|pt5003	NODE_7590_length_2224_cov_345.811715_g1696_i1.p1|pt5003	CLCC_ARATH	CLC-C	Chloride channel protein CLC-c
Solyc4.0|unmapped|0|pt4205	NODE_508_length_4247_cov_10350.116435_g196_i16.p2|pt4205	G3PB_ARATH	GAPB	Glyceraldehyde-3-phosphate dehydrogenase GAPB, chloroplastic
Solyc4.0|unmapped|0|pt5104	NODE_7873_length_2193_cov_383.297642_g5502_i0.p1|pt5104	BGL34_ORYSJ	BGLU34	Beta-glucosidase 34
Solyc4.0|chr01|73088450|pt5002	NODE_7585_length_2225_cov_32.687732_g5296_i0.p2|pt5002	PP151_ARATH	PCMP-E76	Pentatricopeptide repeat-containing protein At2g13600
Solyc4.0|unmapped|0|pt2692	NODE_316_length_4629_cov_291.725856_g216_i0.p1|pt2692	PP344_ARATH	PGR3	Pentatricopeptide repeat-containing protein At4g31850, chloroplastic
Solyc4.0|chr02|38386774|pt2391	NODE_29258_length_914_cov_35.859691_g18703_i0.p1|pt2391	RP8HA_ARATH	RPH8A	Disease resistance protein RPH8A
Solyc4.0|chr06|16325544|pt3914	NODE_4551_length_2648_cov_295.886990_g3176_i0.p1|pt3914	EGY2_ORYSJ	EGY2	Probable zinc metalloprotease EGY2, chloroplastic
Solyc4.0|chr12|2075638|pt2471	NODE_29869_length_886_cov_9.444034_g19146_i0.p1|pt2471	MIOX_ORYSJ	GeneName_NotFound	Probable inositol oxygenase
Solyc4.0|chr03|3734386|pt2226	NODE_27969_length_972_cov_1861.614016_g17849_i0.p1|pt2226	AB28B_ARATH	ABCB28	ABC transporter B family member 28
Solyc4.0|unmapped|0|pt0901	NODE_17230_length_1523_cov_186.364828_g11471_i0.p1|pt0901	DEK1_ARATH	DEK1	Calpain-type cysteine protease DEK1
Solyc4.0|unmapped|0|pt3599	NODE_4118_length_2732_cov_203.003385_g2868_i0.p2|pt3599	KN14U_ARATH	KIN14U	Kinesin-like protein KIN-14U
Solyc4.0|unmapped|0|pt2710	NODE_31915_length_794_cov_12.298197_g20671_i0.p1|pt2710	TIP51_ARATH	TIP5-1	Probable aquaporin TIP5-1
Solyc4.0|unmapped|0|pt4681	NODE_6403_length_2366_cov_1210.508068_g3695_i1.p2|pt4681	ORN_ARATH	GeneName_NotFound	Oligoribonuclease
Solyc4.0|unmapped|0|pt4768	NODE_6752_length_2320_cov_265.375612_g4721_i0.p1|pt4768	DGCJ_ECOLI	dgcJ	Probable diguanylate cyclase DgcJ
Solyc4.0|unmapped|0|pt2273	NODE_28376_length_953_cov_18.619318_g18112_i0.p1|pt2273	C76BA_SWEMU	CYP76B10	Geraniol 8-hydroxylase
Solyc4.0|chr04|55626379|pt4081	NODE_4868_length_2592_cov_231.333863_g3398_i0.p1|pt4081	CAS1_PANGI	OSCPNX1	Cycloartenol Synthase
Solyc4.0|chr08|63286733|pt0101	NODE_10881_length_1927_cov_30.249730_g7533_i0.p1|pt0101	FB187_ARATH	GeneName_NotFound	Putative F-box protein At3g25750
Solyc4.0|unmapped|0|pt5122	NODE_7946_length_2185_cov_601.009470_g5404_i1.p1|pt5122	NDC1_ARATH	NDC1	Alternative NAD(P)H-ubiquinone oxidoreductase C1, chloroplastic/mitochondrial
Solyc4.0|chr12|42510|pt4372	NODE_5406_length_2508_cov_303.503491_g3438_i1.p2|pt4372	CSPL3_VITVI	GeneName_NotFound	CASP-like protein 2D1
Solyc4.0|chr11|54311908|pt1247	NODE_20127_length_1369_cov_53.787037_g13126_i0.p1|pt1247	P2C02_ARATH	GeneName_NotFound	Probable protein phosphatase 2C 2
Solyc4.0|unmapped|0|pt3330	NODE_37830_length_579_cov_225.389328_g25986_i0.p1|pt3330	AGD3_ARATH	AGD3	ADP-ribosylation factor GTPase-activating protein AGD3
Solyc4.0|chr09|64815739|pt2269	NODE_28364_length_953_cov_470.792045_g18104_i0.p1|pt2269	CYB5_TOBAC	GeneName_NotFound	Cytochrome b5
Solyc4.0|unmapped|0|pt0875	NODE_1704_length_3387_cov_173.215148_g1184_i0.p1|pt0875	GLR34_ARATH	GLR3.4	Glutamate receptor 3.4
Solyc4.0|chr08|49495022|pt0090	NODE_10803_length_1932_cov_61.809037_g5932_i1.p1|pt0090	NSUN5_ARATH	NSUN5	25S rRNA (cytosine-C(5))-methyltransferase NSUN5
Solyc4.0|unmapped|0|pt5423	NODE_9215_length_2063_cov_67.228643_g6192_i1.p1|pt5423	NDA2_ARATH	NDA2	Internal alternative NAD(P)H-ubiquinone oxidoreductase A2, mitochondrial
Solyc4.0|unmapped|0|pt4854	NODE_7052_length_2284_cov_123.281773_g4925_i0.p1|pt4854	AIR3_ARATH	AIR3	Subtilisin-like protease SBT5.3
Solyc4.0|chr03|60538242|pt4027	NODE_4767_length_2610_cov_222.640126_g3327_i0.p1|pt4027	EREL1_ARATH	EREL1	PX domain-containing protein EREL1
Solyc4.0|chr01|76399981|pt4585	NODE_6081_length_2410_cov_199.666239_g4262_i0.p1|pt4585	PEP_ARATH	PEP	RNA-binding KH domain-containing protein PEPPER
Solyc4.0|chr04|1255784|pt0104	NODE_10897_length_1926_cov_64.871020_g7543_i0.p1|pt0104	DTX14_ARATH	DTX14	Protein DETOXIFICATION 14
Solyc4.0|chr01|74903458|pt1032	NODE_18278_length_1468_cov_13830.427240_g9827_i1.p1|pt1032	RK1_ARATH	RPL1	Large ribosomal subunit protein uL1c
Solyc4.0|unmapped|0|pt4497	NODE_5742_length_2459_cov_44.203269_g4018_i0.p1|pt4497	PINI_ARATH	PIN1	Auxin efflux carrier component 1
Solyc4.0|chr02|49410645|pt5079	NODE_7780_length_2201_cov_504.176222_g5438_i0.p1|pt5079	DCAM_IPONI	SAMDC	S-adenosylmethionine decarboxylase proenzyme
Solyc4.0|chr08|61395763|pt4082	NODE_4870_length_2591_cov_1192.303415_g3400_i0.p1|pt4082	SBT4_LOTJA	SBTM4	Subtilisin-like protease 4
Solyc4.0|unmapped|0|pt1416	NODE_21565_length_1292_cov_49603.091879_g6909_i5.p1|pt1416	ALFP2_ARATH	FBA2	Fructose-bisphosphate aldolase 2, chloroplastic
Solyc4.0|unmapped|0|pt3000	NODE_3430_length_2874_cov_273.269547_g2077_i1.p1|pt3000	BCHC2_ARATH	BCHC2	BEACH domain-containing protein C2
Solyc4.0|unmapped|0|pt3519	NODE_4011_length_2751_cov_1840.667289_g1371_i2.p2|pt3519	FIMB2_ARATH	FIM2	Fimbrin-2
Solyc4.0|chr01|5387152|pt5159	NODE_8104_length_2171_cov_436.934700_g4755_i1.p1|pt5159	PTST2_ARATH	PTST2	Protein PTST homolog 2, chloroplastic
Solyc4.0|unmapped|0|pt2530	NODE_30375_length_862_cov_46.082383_g19512_i0.p1|pt2530	SBT4_LOTJA	SBTM4	Subtilisin-like protease 4
Solyc4.0|unmapped|0|pt3179	NODE_360_length_4514_cov_1254.404639_g249_i0.p1|pt3179	CALM_NEUCR	cmd-1	Calmodulin
Solyc4.0|chr02|42313933|pt2550	NODE_30527_length_855_cov_120236.841432_g19620_i0.p1|pt2550	PSBQ2_ARATH	PSBQ2	Oxygen-evolving enhancer protein 3-2, chloroplastic
Solyc4.0|chr05|4004716|pt3855	NODE_4461_length_2665_cov_114.819830_g2858_i1.p1|pt3855	R1B17_SOLDE	R1B-17	Putative late blight resistance protein homolog R1B-17
Solyc4.0|chr06|45050004|pt3470	NODE_3944_length_2768_cov_56.208905_g1605_i1.p1|pt3470	RL12_PRUAR	RPL12	Large ribosomal subunit protein uL11
Solyc4.0|unmapped|0|pt5366	NODE_8894_length_2093_cov_1228.185149_g6207_i0.p1|pt5366	DSP4_CASSA	DSP4	Phosphoglucan phosphatase DSP4, amyloplastic
Solyc4.0|unmapped|0|pt3711	NODE_4272_length_2699_cov_182.745240_g2971_i0.p1|pt3711	FY_ARATH	FY	Flowering time control protein FY
Solyc4.0|chr02|37024688|pt2931	NODE_33789_length_714_cov_25.508580_g22232_i0.p1|pt2931	P2A09_ARATH	PP2A9	Protein PHLOEM PROTEIN 2-LIKE A9
Solyc4.0|unmapped|0|pt2498	NODE_30087_length_876_cov_9.787049_g19304_i0.p1|pt2498	CB11_SOLLC	CAB6A	Chlorophyll a-b binding protein 6A, chloroplastic
Solyc4.0|chr07|60881528|pt5380	NODE_8929_length_2090_cov_144.805156_g6234_i0.p1|pt5380	ACEA_SOLLC	GeneName_NotFound	Isocitrate lyase
Solyc4.0|unmapped|0|pt1339	NODE_2088_length_3252_cov_176.967285_g1451_i0.p1|pt1339	NPGR2_ARATH	NPGR2	Protein NPGR2
Solyc4.0|unmapped|0|pt4112	NODE_4921_length_2584_cov_207.538829_g3432_i0.p1|pt4112	BXL7_ARATH	BXL7	Probable beta-D-xylosidase 7
Solyc4.0|chr09|427967|pt2087	NODE_26713_length_1030_cov_1785.845350_g15860_i1.p1|pt2087	GRS16_ARATH	GRXS16	Bifunctional monothiol glutaredoxin-S16, chloroplastic
Solyc4.0|chr10|63951640|pt0083	NODE_1075_length_3722_cov_236.052891_g426_i1.p1|pt0083	-	-	-
Solyc4.0|chr02|43656256|pt4071	NODE_4847_length_2597_cov_277.715135_g3381_i0.p1|pt4071	PP285_ARATH	PCMP-H81	Pentatricopeptide repeat-containing protein At3g57430, chloroplastic
Solyc4.0|unmapped|0|pt0701	NODE_15549_length_1622_cov_204.923822_g10428_i0.p1|pt0701	SSL10_ARATH	SSL10	Protein STRICTOSIDINE SYNTHASE-LIKE 10
Solyc4.0|chr06|42849167|pt4781	NODE_6784_length_2317_cov_784.222371_g4745_i0.p1|pt4781	SYKC_ARATH	GeneName_NotFound	Lysine--tRNA ligase, cytoplasmic
Solyc4.0|unmapped|0|pt1931	NODE_25532_length_1087_cov_51.106509_g16297_i0.p1|pt1931	PR5K_ARATH	PR5K	PR5-like receptor kinase
Solyc4.0|chr01|84367481|pt1016	NODE_18145_length_1476_cov_196.101924_g5251_i1.p1|pt1016	MURF_STAAC	murF	UDP-N-acetylmuramoyl-tripeptide--D-alanyl-D-alanine ligase
Solyc4.0|chr03|61787654|pt2798	NODE_32626_length_763_cov_48.204348_g19298_i1.p1|pt2798	CDA7L_HUMAN	CDCA7L	Cell division cycle-associated 7-like protein
Solyc4.0|unmapped|0|pt1886	NODE_2514_length_3116_cov_1372.837003_g993_i1.p1|pt1886	ARF2A_SOLLC	ARF2A	Auxin response factor 2A
Solyc4.0|chr04|64107281|pt4873	NODE_7104_length_2278_cov_86.993197_g2023_i4.p1|pt4873	NPC1_YEAST	NCR1	NPC intracellular sterol transporter 1-related protein 1
Solyc4.0|chr01|74048341|pt0632	NODE_15002_length_1652_cov_661.252058_g10101_i0.p1|pt0632	C89A2_ARATH	CYP89A2	Cytochrome P450 89A2
Solyc4.0|chr03|61476056|pt5069	NODE_7751_length_2204_cov_1809.407790_g5417_i0.p1|pt5069	CALX1_ARATH	CNX1	Calnexin homolog 1
Solyc4.0|unmapped|0|pt1974	NODE_25856_length_1072_cov_79.914915_g9732_i1.p1|pt1974	BSK5_ARATH	BSK5	Serine/threonine-protein kinase BSK5
Solyc4.0|chr10|62530306|pt4470	NODE_561_length_4175_cov_90.259386_g380_i0.p1|pt4470	PCFS4_ARATH	PCFS4	Polyadenylation and cleavage factor homolog 4
Solyc4.0|unmapped|0|pt3553	NODE_4058_length_2743_cov_32.528090_g2829_i0.p1|pt3553	DDM1_ARATH	DDM1	ATP-dependent DNA helicase DDM1
Solyc4.0|chr11|2289426|pt4464	NODE_5602_length_2479_cov_143.698254_g3915_i0.p1|pt4464	PULA1_ARATH	PU1	Pullulanase 1, chloroplastic
Solyc4.0|unmapped|0|pt3654	NODE_41_length_6172_cov_128.106575_g26_i0.p1|pt3654	RLT1_ARATH	RLT1	Homeobox-DDT domain protein RLT1
Solyc4.0|unmapped|0|pt2585	NODE_30850_length_841_cov_1319.884115_g18678_i1.p1|pt2585	Y5285_ARATH	GeneName_NotFound	TLC domain-containing protein At5g14285
Solyc4.0|chr01|76465404|pt1969	NODE_25826_length_1074_cov_53.046953_g16494_i0.p1|pt1969	ERF34_ARATH	ERF034	Ethylene-responsive transcription factor ERF034
Solyc4.0|unmapped|0|pt1791	NODE_24386_length_1144_cov_18.940243_g15620_i0.p1|pt1791	ANTR3_ARATH	ANTR3	Probable anion transporter 3, chloroplastic
Solyc4.0|unmapped|0|pt1728	NODE_2394_length_3154_cov_2588.220058_g1553_i1.p1|pt1728	PPF1_PEA	PPF-1	Inner membrane protein PPF-1, chloroplastic
Solyc4.0|chr12|27112739|pt4988	NODE_7540_length_2230_cov_26.899397_g5262_i0.p2|pt4988	POLR2_ARATH	RE2	Retrovirus-related Pol polyprotein from transposon RE2
Solyc4.0|unmapped|0|pt4645	NODE_6280_length_2383_cov_159.867965_g4401_i0.p1|pt4645	OBGM_ARATH	ATOBGM	Probable GTP-binding protein OBGM, mitochondrial
Solyc4.0|chr03|63072830|pt1652	NODE_23333_length_1198_cov_282.066667_g14999_i0.p1|pt1652	PTR27_ARATH	NPF6.2	Protein NRT1/ PTR FAMILY 6.2
Solyc4.0|unmapped|0|pt4933	NODE_7345_length_2251_cov_285.103306_g5132_i0.p1|pt4933	CH60C_ARATH	GeneName_NotFound	Chaperonin CPN60-like 2, mitochondrial
Solyc4.0|chr11|1587117|pt0024	NODE_10199_length_1976_cov_658.482396_g4422_i1.p1|pt0024	DNPEP_RICCO	GeneName_NotFound	Probable aspartyl aminopeptidase
Solyc4.0|chr02|33547015|pt1508	NODE_22266_length_1255_cov_155.392555_g10062_i1.p1|pt1508	BH093_ARATH	BHLH93	Transcription factor bHLH93
Solyc4.0|unmapped|0|pt3197	NODE_362_length_4513_cov_609.692117_g250_i0.p1|pt3197	SSY3_SOLTU	SS3	Soluble starch synthase 3, chloroplastic/amyloplastic
Solyc4.0|chr04|55677528|pt5354	NODE_8841_length_2098_cov_573.193580_g6170_i0.p1|pt5354	MFL1_ARATH	MFL1	Protein MITOFERRINLIKE 1, chloroplastic
Solyc4.0|chr09|3855751|pt0705	NODE_1557_length_3468_cov_727.739323_g965_i1.p1|pt0705	EIF3A_TOBAC	TIF3A1	Eukaryotic translation initiation factor 3 subunit A
Solyc4.0|unmapped|0|pt4440	NODE_554_length_4188_cov_352.585662_g137_i1.p3|pt4440	RBCMT_TOBAC	RBCMT	Ribulose-1,5 bisphosphate carboxylase/oxygenase large subunit N-methyltransferase, chloroplastic
Solyc4.0|chr03|12373608|pt0758	NODE_16078_length_1591_cov_284.269433_g10756_i0.p1|pt0758	BIM2_ARATH	BIM2	Transcription factor BIM2
Solyc4.0|unmapped|0|pt1737	NODE_2400_length_3151_cov_1123.478882_g1659_i0.p1|pt1737	ACR3_ARATH	ACR3	ACT domain-containing protein ACR3
Solyc4.0|unmapped|0|pt1136	NODE_19130_length_1420_cov_139.261321_g6477_i1.p1|pt1136	TMT1B_RAT	Tmt1b	Thiol S-methyltransferase TMT1B
Solyc4.0|unmapped|0|pt4851	NODE_7047_length_2284_cov_363.178200_g4922_i0.p1|pt4851	SPD1_ARATH	SPD1	Protein SEEDLING PLASTID DEVELOPMENT 1
Solyc4.0|chr04|58513716|pt2500	NODE_30099_length_875_cov_70.793017_g7037_i1.p1|pt2500	SYSM_ARATH	OVA7	Serine--tRNA ligase, chloroplastic/mitochondrial
Solyc4.0|unmapped|0|pt3999	NODE_4705_length_2622_cov_116.955277_g3281_i0.p1|pt3999	LERK2_ORYSJ	LECRK2	G-type lectin S-receptor-like serine/threonine-protein kinase LECRK2
Solyc4.0|unmapped|0|pt2956	NODE_33984_length_706_cov_4882.015798_g22403_i0.p1|pt2956	CRTSO_SOLLC	CRTISO	Prolycopene isomerase, chloroplastic
Solyc4.0|chr07|54928133|pt3832	NODE_4431_length_2671_cov_66.598152_g3081_i0.p2|pt3832	TTM2_ARATH	TTM2	Inorganic pyrophosphatase TTM2
Solyc4.0|chr07|46950901|pt0126	NODE_11024_length_1915_cov_453.142780_g7628_i0.p1|pt0126	MSI4_ARATH	MSI4	WD-40 repeat-containing protein MSI4
Solyc4.0|unmapped|0|pt0532	NODE_141_length_5205_cov_163.404521_g95_i0.p1|pt0532	ATPAM_NICPL	ATPA	ATP synthase subunit alpha, mitochondrial
Solyc4.0|unmapped|0|pt0285	NODE_12371_length_1822_cov_108.444254_g8519_i0.p1|pt0285	EA6_ARATH	A6	Probable glucan endo-1,3-beta-glucosidase A6
Solyc4.0|chr07|56272099|pt4118	NODE_4940_length_2582_cov_144.993224_g3446_i0.p1|pt4118	POP1_ARATH	POP1	Ribonucleases P/MRP protein subunit POP1
Solyc4.0|unmapped|0|pt1895	NODE_25216_length_1104_cov_24.350145_g2695_i2.p1|pt1895	LRKS6_ARATH	LECRKS6	L-type lectin-domain containing receptor kinase S.6
Solyc4.0|unmapped|0|pt0615	NODE_14869_length_1662_cov_118.675267_g10017_i0.p1|pt0615	C7A29_PANGI	GeneName_NotFound	Cytochrome P450 CYP72A219
Solyc4.0|unmapped|0|pt4412	NODE_5491_length_2494_cov_1354.141264_g2580_i2.p1|pt4412	LSF1_ARATH	LSF1	Phosphoglucan phosphatase LSF1, chloroplastic
Solyc4.0|unmapped|0|pt0559	NODE_14413_length_1690_cov_334.103278_g7710_i1.p1|pt0559	PTBP3_ARATH	GeneName_NotFound	Polypyrimidine tract-binding protein homolog 3
Solyc4.0|unmapped|0|pt4673	NODE_6376_length_2369_cov_78.587544_g4471_i0.p2|pt4673	NACA_ASPNC	egd2	Nascent polypeptide-associated complex subunit alpha
Solyc4.0|unmapped|0|pt3201	NODE_3635_length_2833_cov_52.934783_g2539_i0.p2|pt3201	Y3482_ARATH	GeneName_NotFound	BTB/POZ domain-containing protein At3g44820
Solyc4.0|unmapped|0|pt5100	NODE_7863_length_2194_cov_194.436587_g5494_i0.p1|pt5100	PUKI_ARATH	PUKI	Pseudouridine kinase
Solyc4.0|unmapped|0|pt3643	NODE_4180_length_2720_cov_142.933887_g2912_i0.p1|pt3643	MRS21_ARATH	MRS2-1	Magnesium transporter MRS2-1
Solyc4.0|unmapped|0|pt5141	NODE_8012_length_2179_cov_2744.780627_g5598_i0.p1|pt5141	RR21_SPIOL	rps21	Small ribosomal subunit protein bS21c
Solyc4.0|unmapped|0|pt4684	NODE_6414_length_2365_cov_171.070681_g4310_i1.p1|pt4684	ATX4_ARATH	ATX4	Histone-lysine N-methyltransferase ATX4
Solyc4.0|unmapped|0|pt1138	NODE_1913_length_3310_cov_3412.206364_g1038_i1.p1|pt1138	METE_CATRO	METE	5-methyltetrahydropteroyltriglutamate--homocysteine methyltransferase
Solyc4.0|unmapped|0|pt0278	NODE_1230_length_3621_cov_189.381623_g845_i0.p1|pt0278	SF3A1_ARATH	GeneName_NotFound	Probable splicing factor 3A subunit 1
Solyc4.0|unmapped|0|pt2026	NODE_26248_length_1054_cov_27.568807_g16756_i1.p1|pt2026	CML19_ORYSJ	CML19	Putative calcium-binding protein CML19
Solyc4.0|unmapped|0|pt3468	NODE_3942_length_2768_cov_200.208905_g2748_i0.p1|pt3468	MTA70_ARATH	MTA	N6-adenosine-methyltransferase MT-A70-like
Solyc4.0|chr08|4461305|pt4142	NODE_4989_length_2574_cov_626.649740_g3485_i0.p1|pt4142	LAF3_ARATH	LAF3	Protein LONG AFTER FAR-RED 3
Solyc4.0|chr12|27109359|pt0081	NODE_10742_length_1936_cov_369.957059_g7441_i0.p1|pt0081	STR8_ARATH	STR8	Rhodanese-like domain-containing protein 8, chloroplastic
Solyc4.0|chr07|3480101|pt4869	NODE_7095_length_2279_cov_486.024479_g4840_i1.p1|pt4869	PPA27_ARATH	PAP27	Probable inactive purple acid phosphatase 27
Solyc4.0|unmapped|0|pt3867	NODE_4478_length_2661_cov_95.463679_g3120_i0.p1|pt3867	RH1_ARATH	RH1	DEAD-box ATP-dependent RNA helicase 1
Solyc4.0|unmapped|0|pt2397	NODE_29324_length_911_cov_56.017900_g18751_i0.p1|pt2397	ELO3L_ARATH	HOS3	Elongation of fatty acids protein 3-like
Solyc4.0|unmapped|0|pt2524	NODE_30305_length_865_cov_97.431818_g19463_i0.p1|pt2524	C7D55_HYOMU	CYP71D55	Premnaspirodiene oxygenase
Solyc4.0|unmapped|0|pt1961	NODE_25772_length_1076_cov_203.117647_g15614_i1.p1|pt1961	IN21B_ORYSJ	GSTZ5	Protein IN2-1 homolog B
Solyc4.0|unmapped|0|pt5063	NODE_773_length_3945_cov_206.956870_g517_i0.p1|pt5063	UBP54_MOUSE	Usp54	Inactive ubiquitin carboxyl-terminal hydrolase 54
Solyc4.0|chr08|52615845|pt4957	NODE_7443_length_2239_cov_433.645891_g5197_i0.p1|pt4957	E70B1_ARATH	EXO70B1	Exocyst complex component EXO70B1
Solyc4.0|chr04|60358366|pt0639	NODE_15061_length_1649_cov_89.942259_g10147_i0.p1|pt0639	AVT6A_ARATH	AVT6A	Amino acid transporter AVT6A
Solyc4.0|chr12|64080421|pt2043	NODE_26391_length_1046_cov_3875.714286_g2052_i7.p1|pt2043	APAG_MARMM	apaG	Protein ApaG
Solyc4.0|unmapped|0|pt4521	NODE_5824_length_2447_cov_385.720303_g4081_i0.p1|pt4521	CDPKG_ARATH	CPK16	Calcium-dependent protein kinase 16
Solyc4.0|unmapped|0|pt0302	NODE_12488_length_1814_cov_17.069500_g8584_i0.p1|pt0302	CRF2_ASPFU	crf2	Probable glycosidase crf2
Solyc4.0|unmapped|0|pt0655	NODE_15163_length_1643_cov_103.396815_g5822_i1.p1|pt0655	DPNPH_ARATH	AHL	PAP-specific phosphatase HAL2-like
Solyc4.0|unmapped|0|pt3918	NODE_4556_length_2647_cov_351.890054_g547_i2.p3|pt3918	ANL2_ARATH	ANL2	Homeobox-leucine zipper protein ANTHOCYANINLESS 2
Solyc4.0|chr12|53632075|pt0842	NODE_16790_length_1550_cov_155.564658_g11197_i0.p1|pt0842	PEX32_ARATH	PEX3-2	Peroxisome biogenesis protein 3-2
Solyc4.0|chr12|3428087|pt3469	NODE_3943_length_2768_cov_116.578108_g2749_i0.p1|pt3469	ORR24_ORYSJ	RR24	Two-component response regulator ORR24
Solyc4.0|unmapped|0|pt2776	NODE_3243_length_2919_cov_905.814476_g1429_i3.p1|pt2776	ARFI_ARATH	ARF9	Auxin response factor 9
Solyc4.0|chr08|62855946|pt0977	NODE_17878_length_1488_cov_1593.152650_g11858_i0.p1|pt0977	UBC9_ARATH	UBC9	SUMO-conjugating enzyme UBC9
Solyc4.0|unmapped|0|pt3680	NODE_4234_length_2706_cov_221.395746_g2554_i1.p2|pt3680	AB1K7_ARATH	ABC1K7	Protein ACTIVITY OF BC1 COMPLEX KINASE 7, chloroplastic
Solyc4.0|chr05|62826366|pt2326	NODE_28788_length_936_cov_84.279258_g18390_i0.p1|pt2326	POLX_TOBAC	GeneName_NotFound	Retrovirus-related Pol polyprotein from transposon TNT 1-94
Solyc4.0|chr10|59650029|pt3630	NODE_4160_length_2724_cov_587.649943_g1680_i1.p1|pt3630	CCR4B_ARATH	CCR4-2	Carbon catabolite repressor protein 4 homolog 2
Solyc4.0|unmapped|0|pt3550	NODE_4054_length_2745_cov_83.113024_g2826_i0.p1|pt3550	KATG_TALMA	katG	Catalase-peroxidase
Solyc4.0|unmapped|0|pt5042	NODE_76_length_5740_cov_108.442209_g50_i0.p2|pt5042	COX2_ARATH	COX2	Cytochrome c oxidase subunit 2
Solyc4.0|unmapped|0|pt1859	NODE_24955_length_1116_cov_2693.202301_g1790_i3.p1|pt1859	EXP13_ARATH	EXPA13	Expansin-A13
Solyc4.0|unmapped|0|pt1009	NODE_18107_length_1478_cov_33.770107_g11976_i0.p1|pt1009	PLA14_ARATH	GeneName_NotFound	Phospholipase A1-Ibeta2, chloroplastic
Solyc4.0|chr10|8422984|pt4892	NODE_7173_length_2271_cov_187.508644_g5008_i0.p2|pt4892	PBL35_ARATH	PBL35	Serine/threonine-protein kinase PBL35
Solyc4.0|unmapped|0|pt2966	NODE_34093_length_702_cov_10.108108_g22493_i0.p2|pt2966	PSAF_FLATR	PSAF	Photosystem I reaction center subunit III, chloroplastic
Solyc4.0|unmapped|0|pt4662	NODE_6340_length_2375_cov_97.082103_g4446_i0.p2|pt4662	YMF01_MARPO	YMF1	Uncharacterized mitochondrial protein ymf1
Solyc4.0|unmapped|0|pt1540	NODE_22446_length_1245_cov_212.772184_g14463_i0.p1|pt1540	PHO32_ARATH	PHOS32	Universal stress protein PHOS32
Solyc4.0|unmapped|0|pt1444	NODE_21787_length_1280_cov_34913.719967_g14093_i0.p1|pt1444	YCQ3_YEAST	GeneName_NotFound	Putative uncharacterized protein YCR013C
Solyc4.0|chr12|62720786|pt2881	NODE_33361_length_731_cov_21.177812_g21851_i0.p1|pt2881	DTX49_ARATH	DTX49	Protein DETOXIFICATION 49
Solyc4.0|chr02|48643918|pt1367	NODE_2110_length_3246_cov_344.957138_g1462_i0.p1|pt1367	UBE4_ARATH	PUB1	Probable ubiquitin conjugation factor E4
Solyc4.0|unmapped|0|pt3440	NODE_39131_length_545_cov_7.722458_g27242_i0.p1|pt3440	C90B5_TRIFG	CYP90B50	Cholesterol 16,22-dihydroxylase CYP90G4
Solyc4.0|unmapped|0|pt0165	NODE_11445_length_1885_cov_62.514901_g7917_i0.p2|pt0165	MYO15_ARATH	XI-I	Myosin-15
Solyc4.0|chr04|63954874|pt4722	NODE_6548_length_2349_cov_2062.762302_g834_i2.p2|pt4722	BSK1_ARATH	BSK1	Serine/threonine-protein kinase BSK1
Solyc4.0|chr01|829043|pt5336	NODE_876_length_3864_cov_518.084147_g591_i0.p1|pt5336	SINA2_ARATH	SINAT2	E3 ubiquitin-protein ligase SINAT2
Solyc4.0|chr01|2420539|pt2954	NODE_33971_length_707_cov_14.225552_g22390_i0.p1|pt2954	Y3210_ARATH	GeneName_NotFound	BTB/POZ domain-containing protein At3g22104
Solyc4.0|unmapped|0|pt5382	NODE_8932_length_2090_cov_122.332672_g6237_i0.p2|pt5382	CRLK1_ARATH	CRLK1	Calcium/calmodulin-regulated receptor-like kinase 1
Solyc4.0|unmapped|0|pt2909	NODE_33617_length_721_cov_14.211420_g22081_i0.p1|pt2909	LHW_ARATH	LHW	Transcription factor LHW
Solyc4.0|unmapped|0|pt2610	NODE_31056_length_833_cov_25.294737_g20016_i0.p1|pt2610	DRP1E_ARATH	DRP1E	Phragmoplastin DRP1E
Solyc4.0|chr01|80045359|pt0082	NODE_10758_length_1935_cov_471.684211_g7453_i0.p1|pt0082	SUN1_ARATH	SUN1	SUN domain-containing protein 1
Solyc4.0|unmapped|0|pt4590	NODE_60_length_5872_cov_557.436110_g38_i0.p3|pt4590	PAE9_ARATH	PAE9	Pectin acetylesterase 9
Solyc4.0|chr06|37308767|pt4385	NODE_5427_length_2505_cov_176.972039_g2515_i1.p1|pt4385	CID4_ARATH	CID4	Polyadenylate-binding protein-interacting protein 4
Solyc4.0|unmapped|0|pt1719	NODE_23893_length_1170_cov_173.975387_g8221_i1.p1|pt1719	TBL38_ARATH	TBL38	Protein trichome birefringence-like 38
Solyc4.0|chr12|2916425|pt3853	NODE_4457_length_2665_cov_265.971451_g3103_i0.p2|pt3853	TBC15_MOUSE	Tbc1d15	TBC1 domain family member 15
Solyc4.0|unmapped|0|pt1139	NODE_1914_length_3310_cov_160.138091_g1321_i0.p1|pt1139	AP1G2_ARATH	GeneName_NotFound	AP-1 complex subunit gamma-2
Solyc4.0|chr01|80963335|pt4232	NODE_5138_length_2549_cov_398.212439_g3579_i0.p1|pt4232	BCAL2_ARATH	GeneName_NotFound	Branched-chain-amino-acid aminotransferase-like protein 2
Solyc4.0|unmapped|0|pt5346	NODE_880_length_3862_cov_541.158881_g276_i1.p3|pt5346	VAB_ARATH	VAB	VAN3-binding protein
Solyc4.0|unmapped|0|pt3950	NODE_461_length_4323_cov_5602.166588_g156_i1.p2|pt3950	GCSP_SOLTU	GDCSP	Glycine dehydrogenase (decarboxylating), mitochondrial
Solyc4.0|unmapped|0|pt4416	NODE_5496_length_2494_cov_287.580339_g3837_i0.p2|pt4416	CCD1_PEA	CCD1	Carotenoid 9,10(9',10')-cleavage dioxygenase 1
Solyc4.0|chr09|60131820|pt4941	NODE_7373_length_2248_cov_1557.754483_g5150_i0.p1|pt4941	DCE_YEAST	GAD1	Glutamate decarboxylase
Solyc4.0|chr02|45565012|pt2614	NODE_31069_length_832_cov_142.584980_g19214_i1.p1|pt2614	GOGC6_ARATH	GC6	Golgin candidate 6
Solyc4.0|chr01|81486854|pt1218	NODE_19879_length_1380_cov_224.475899_g12987_i0.p1|pt1218	IDM2L_ARATH	ACD22.3	Alpha-crystallin domain-containing protein 22.3
Solyc4.0|chr04|55299945|pt3811	NODE_4402_length_2678_cov_219.176583_g3059_i0.p1|pt3811	C3H38_ARATH	GeneName_NotFound	Zinc finger CCCH domain-containing protein 38
Solyc4.0|unmapped|0|pt1980	NODE_25923_length_1069_cov_13.345382_g16558_i0.p1|pt1980	THI41_VITVI	THI1-1	Thiamine thiazole synthase 1, chloroplastic
Solyc4.0|unmapped|0|pt2767	NODE_32282_length_777_cov_74.575284_g20944_i0.p1|pt2767	LAC4_ARATH	IRX12	Laccase-4
Solyc4.0|unmapped|0|pt5490	NODE_9753_length_2014_cov_85.740855_g6808_i0.p1|pt5490	CGS1_ARATH	CGS1	Cystathionine gamma-synthase 1, chloroplastic
Solyc4.0|unmapped|0|pt5179	NODE_8194_length_2159_cov_75.085331_g5734_i0.p1|pt5179	E70H1_ARATH	EXO70H1	Exocyst complex component EXO70H1
Solyc4.0|chr04|6980401|pt5385	NODE_8938_length_2090_cov_28.886465_g6242_i0.p1|pt5385	ZOG_PHALU	ZOG1	Zeatin O-glucosyltransferase
Solyc4.0|chr03|44587925|pt2033	NODE_26281_length_1052_cov_15.369765_g16775_i0.p1|pt2033	TMN7_ARATH	TMN7	Transmembrane 9 superfamily member 7
Solyc4.0|unmapped|0|pt4840	NODE_701_length_4018_cov_96.250697_g470_i0.p1|pt4840	KTN81_ARATH	KTN80.1	Katanin p80 WD40 repeat-containing subunit B1 homolog KTN80.1
Solyc4.0|unmapped|0|pt3566	NODE_40749_length_509_cov_7.580275_g28839_i0.p1|pt3566	YUC9_ARATH	YUC9	Probable indole-3-pyruvate monooxygenase YUCCA9
Solyc4.0|unmapped|0|pt4799	NODE_6863_length_2307_cov_349.393017_g2616_i1.p1|pt4799	DTX44_ARATH	DTX44	Protein DETOXIFICATION 44, chloroplastic
Solyc4.0|unmapped|0|pt0346	NODE_12817_length_1790_cov_181.058241_g8020_i1.p1|pt0346	FCA_ORYSI	FCA	Flowering time control protein FCA
Solyc4.0|unmapped|0|pt1265	NODE_20281_length_1361_cov_300.084627_g12982_i1.p1|pt1265	PXMP2_BOVIN	PXMP2	Peroxisomal membrane protein 2
Solyc4.0|unmapped|0|pt0872	NODE_17013_length_1536_cov_50.468216_g11340_i0.p1|pt0872	GLYT3_ARATH	GeneName_NotFound	Probable glycosyltransferase At5g03795
Solyc4.0|chr11|8429580|pt1872	NODE_25046_length_1112_cov_76.121270_g16003_i0.p1|pt1872	BH087_ARATH	BHLH87	Transcription factor bHLH87
Solyc4.0|chr01|230808|pt4687	NODE_6425_length_2363_cov_1609.849782_g4500_i0.p1|pt4687	ADO3_ARATH	ADO3	Adagio protein 3
Solyc4.0|unmapped|0|pt3503	NODE_3993_length_2755_cov_54.512304_g2781_i0.p2|pt3503	NOP14_HUMAN	NOP14	Nucleolar protein 14
Solyc4.0|chr06|43292723|pt0439	NODE_13540_length_1743_cov_71.209581_g9211_i0.p2|pt0439	SSL3_ARATH	SSL3	Protein STRICTOSIDINE SYNTHASE-LIKE 3
Solyc4.0|unmapped|0|pt0933	NODE_17508_length_1508_cov_120.276655_g11633_i0.p1|pt0933	GT14B_ARATH	GLCAT14B	Beta-glucuronosyltransferase GlcAT14B
Solyc4.0|chr11|5605736|pt1480	NODE_22068_length_1265_cov_286.953020_g14246_i0.p1|pt1480	CAR11_ARATH	CAR11	Protein C2-DOMAIN ABA-RELATED 11
Solyc4.0|unmapped|0|pt2745	NODE_32105_length_785_cov_9591.442416_g13759_i2.p1|pt2745	ASR1_SOLLC	ASR1	Abscisic stress-ripening protein 1
Solyc4.0|unmapped|0|pt2789	NODE_32544_length_767_cov_191.548991_g21156_i0.p1|pt2789	TF2B2_ARATH	TFIIB2	Transcription initiation factor IIB-2
Solyc4.0|unmapped|0|pt1670	NODE_2348_length_3165_cov_1399.304010_g1478_i1.p1|pt1670	EXEC2_ARATH	EX2	Protein EXECUTER 2, chloroplastic
Solyc4.0|unmapped|0|pt3211	NODE_3647_length_2829_cov_427.765602_g2189_i1.p1|pt3211	CF107_ARATH	HCF107	Protein high chlorophyll fluorescent 107
Solyc4.0|unmapped|0|pt0484	NODE_13849_length_1724_cov_118.941248_g9395_i0.p1|pt0484	TOP1_RICFE	topA	DNA topoisomerase 1
Solyc4.0|chr12|62547807|pt0503	NODE_13_length_7528_cov_208.949698_g7_i0.p1|pt0503	ACC1_ARATH	ACC1	Acetyl-CoA carboxylase 1
Solyc4.0|chr02|38077312|pt1707	NODE_2380_length_3159_cov_116.856448_g1646_i0.p1|pt1707	CCC1_ARATH	CCC1	Cation-chloride cotransporter 1
Solyc4.0|chr10|24307079|pt0958	NODE_17759_length_1494_cov_188.273047_g11778_i0.p1|pt0958	ELMOA_DICDI	elmoA	ELMO domain-containing protein A
Solyc4.0|chr10|56308639|pt4881	NODE_7142_length_2274_cov_348.007724_g4313_i1.p1|pt4881	STY46_ARATH	STY46	Serine/threonine-protein kinase STY46
Solyc4.0|chr07|65694825|pt0307	NODE_12541_length_1810_cov_469.262522_g7227_i3.p1|pt0307	BGL18_ORYSJ	BGLU18	Beta-glucosidase 18
Solyc4.0|chr12|29045274|pt2166	NODE_2742_length_3050_cov_361.811219_g583_i1.p1|pt2166	PDLP7_ARATH	PDLP7	Plasmodesmata-located protein 7
Solyc4.0|unmapped|0|pt2495	NODE_30073_length_876_cov_2541.970112_g16486_i1.p1|pt2495	MAP1B_ARATH	MAP1B	Methionine aminopeptidase 1B, chloroplastic
Solyc4.0|unmapped|0|pt1657	NODE_23359_length_1197_cov_27.779359_g15014_i0.p1|pt1657	KN4C_ORYSJ	KIN4C	Kinesin-like protein KIN-4C
Solyc4.0|chr09|6118618|pt0310	NODE_12551_length_1810_cov_53.907887_g8613_i0.p1|pt0310	Y3333_ARATH	GeneName_NotFound	Probable inactive protein kinase At3g63330
Solyc4.0|unmapped|0|pt2365	NODE_29042_length_924_cov_449.701528_g18562_i0.p1|pt2365	JGB_ARATH	JGB	Protein JINGUBANG
Solyc4.0|unmapped|0|pt0832	NODE_16666_length_1557_cov_377.205526_g11113_i0.p1|pt0832	KING1_ARATH	KING1	SNF1-related protein kinase regulatory subunit gamma-1
Solyc4.0|unmapped|0|pt5168	NODE_8155_length_2164_cov_134.267336_g5702_i0.p1|pt5168	OFUT1_ARATH	OFUT1	O-fucosyltransferase 1
Solyc4.0|chr02|32287150|pt4075	NODE_4857_length_2595_cov_135.077320_g3389_i0.p1|pt4075	TM1S_SOLLC	tm-1	ToMV susceptible protein tm-1(GCR26)
Solyc4.0|unmapped|0|pt5345	NODE_8803_length_2102_cov_460.120749_g6140_i0.p1|pt5345	MAP22_ARATH	MAP2B	Methionine aminopeptidase 2B
Solyc4.0|unmapped|0|pt1861	NODE_24971_length_1116_cov_71.890700_g15961_i0.p1|pt1861	E138_ARATH	GeneName_NotFound	Glucan endo-1,3-beta-glucosidase 8
Solyc4.0|unmapped|0|pt2737	NODE_32060_length_787_cov_86.682073_g20770_i0.p1|pt2737	BXL6_ARATH	BXL6	Probable beta-D-xylosidase 6
Solyc4.0|chr12|21284583|pt2493	NODE_30060_length_877_cov_522.853234_g19282_i0.p1|pt2493	SUF4_ARATH	SUF4	Protein SUPPRESSOR OF FRI 4
Solyc4.0|unmapped|0|pt2623	NODE_31134_length_829_cov_121.936508_g17216_i1.p1|pt2623	SMAX1_ARATH	SMAX1	Protein SUPPRESSOR OF MAX2 1
Solyc4.0|chr12|30043758|pt1108	NODE_1895_length_3316_cov_494.608387_g1312_i0.p3|pt1108	AB26B_ARATH	ABCB26	ABC transporter B family member 26, chloroplastic
Solyc4.0|unmapped|0|pt3641	NODE_4177_length_2721_cov_23.442221_g2530_i2.p1|pt3641	CALSA_ARATH	CALS10	Callose synthase 10
Solyc4.0|unmapped|0|pt5429	NODE_9296_length_2055_cov_245.935923_g6496_i0.p1|pt5429	CHR4_ARATH	CHR4	Protein CHROMATIN REMODELING 4
Solyc4.0|unmapped|0|pt3983	NODE_4671_length_2626_cov_372.526439_g3257_i0.p1|pt3983	LRL11_ARATH	LRK10L-1.1	LEAF RUST 10 DISEASE-RESISTANCE LOCUS RECEPTOR-LIKE PROTEIN KINASE-like 1.1
Solyc4.0|unmapped|0|pt4225	NODE_5122_length_2550_cov_254.476383_g3569_i0.p1|pt4225	LIN2_LOTJA	LIN	Putative E3 ubiquitin-protein ligase LIN-2
Solyc4.0|chr12|28218380|pt5451	NODE_9424_length_2044_cov_373.596144_g4467_i1.p1|pt5451	CDKE1_ORYSJ	CDKE-1	Cyclin-dependent kinase E-1
Solyc4.0|unmapped|0|pt4788	NODE_6812_length_2313_cov_140.353571_g2347_i1.p1|pt4788	DAR1_ARATH	DAR1	Protein DA1-related 1
Solyc4.0|unmapped|0|pt2276	NODE_28400_length_952_cov_25.674630_g18130_i0.p1|pt2276	POLR1_ARATH	RE1	Retrovirus-related Pol polyprotein from transposon RE1
Solyc4.0|unmapped|0|pt2606	NODE_31034_length_834_cov_21.646518_g7926_i1.p1|pt2606	Y2433_ARATH	GeneName_NotFound	Uncharacterized protein At2g24330
Solyc4.0|unmapped|0|pt3438	NODE_39113_length_545_cov_14.250000_g27224_i0.p1|pt3438	ASAT3_SOLLC	ASAT3	Acylsugar acyltransferase 3
Solyc4.0|unmapped|0|pt4473	NODE_5625_length_2475_cov_495.932140_g3431_i1.p1|pt4473	PMT8_ARATH	GeneName_NotFound	Probable methyltransferase PMT8
Solyc4.0|unmapped|0|pt3548	NODE_4050_length_2745_cov_492.828593_g1479_i1.p1|pt3548	MCAC1_ARATH	MCA1	Protein MID1-COMPLEMENTING ACTIVITY 1
Solyc4.0|chr01|59096079|pt4097	NODE_4897_length_2587_cov_422.132458_g3419_i0.p1|pt4097	PAPS3_ARATH	PAPS3	Nuclear poly(A) polymerase 3
Solyc4.0|unmapped|0|pt3672	NODE_4221_length_2708_cov_249.209108_g2939_i0.p2|pt3672	HOX6_ORYSJ	HOX6	Homeobox-leucine zipper protein HOX6
Solyc4.0|unmapped|0|pt2824	NODE_32870_length_753_cov_59.254412_g21435_i0.p1|pt2824	NEDD1_ARATH	NEDD1	Protein NEDD1
Solyc4.0|unmapped|0|pt2843	NODE_3307_length_2906_cov_124.520649_g2303_i0.p2|pt2843	BIODA_ARATH	BIO3-BIO1	Bifunctional dethiobiotin synthetase/7,8-diamino-pelargonic acid aminotransferase, mitochondrial
Solyc4.0|chr03|3494437|pt1923	NODE_25469_length_1090_cov_1162.303835_g15754_i1.p1|pt1923	H2A1_ARATH	GeneName_NotFound	Probable histone H2A.1
Solyc4.0|chr08|1200096|pt4950	NODE_7420_length_2242_cov_206.313970_g2261_i1.p1|pt4950	DRP3A_ARATH	DRP3A	Dynamin-related protein 3A
Solyc4.0|chr02|43314088|pt5455	NODE_9453_length_2042_cov_84.666328_g6607_i0.p1|pt5455	SDG40_ARATH	SDG40	Protein SET DOMAIN GROUP 40
Solyc4.0|chr07|62018407|pt5476	NODE_9661_length_2021_cov_2063.850103_g5674_i1.p1|pt5476	SRK2I_ARATH	SRK2I	Serine/threonine-protein kinase SRK2I
Solyc4.0|chr04|60708055|pt1060	NODE_18484_length_1457_cov_85.885116_g2439_i2.p1|pt1060	FK119_ARATH	GeneName_NotFound	F-box/kelch-repeat protein At5g43190
Solyc4.0|chr07|33167047|pt4705	NODE_6502_length_2354_cov_22.117931_g4551_i0.p1|pt4705	YTX2_XENLA	GeneName_NotFound	Transposon TX1 uncharacterized 149 kDa protein
Solyc4.0|chr08|61835746|pt1289	NODE_20491_length_1350_cov_29.970243_g13340_i0.p1|pt1289	HAP2_ARATH	HAP2	Protein HAPLESS 2
Solyc4.0|unmapped|0|pt3730	NODE_4294_length_2695_cov_680.603356_g2988_i0.p1|pt3730	HD16N_ORYSJ	HD16	Casein kinase 1-like protein HD16
Solyc4.0|chr07|7493742|pt0116	NODE_10978_length_1919_cov_575.506501_g7227_i1.p2|pt0116	BGL18_ORYSJ	BGLU18	Beta-glucosidase 18
Solyc4.0|unmapped|0|pt0633	NODE_15022_length_1651_cov_116.618504_g8915_i1.p1|pt0633	PPR80_ARATH	PCMP-E63	Pentatricopeptide repeat-containing protein At1g53600, mitochondrial
Solyc4.0|chr03|5735629|pt0485	NODE_13877_length_1722_cov_2080.138266_g9411_i0.p2|pt0485	Y575_SYNY3	GeneName_NotFound	Thylakoid membrane protein slr0575
Solyc4.0|unmapped|0|pt0410	NODE_13273_length_1759_cov_1022.709371_g8515_i1.p1|pt0410	ISPE_SOLLC	ISPE	4-diphosphocytidyl-2-C-methyl-D-erythritol kinase, chloroplastic/chromoplastic
Solyc4.0|chr11|51995748|pt4970	NODE_7484_length_2235_cov_218.704903_g5227_i0.p1|pt4970	FK132_ARATH	GeneName_NotFound	F-box/kelch-repeat protein At5g60570
Solyc4.0|unmapped|0|pt2129	NODE_27113_length_1011_cov_2623.481876_g11858_i1.p1|pt2129	UBC10_ARATH	UBC10	Ubiquitin-conjugating enzyme E2 10
Solyc4.0|unmapped|0|pt2521	NODE_30264_length_867_cov_15.363980_g19431_i0.p1|pt2521	TB1_ORYSJ	TB1	Transcription factor TB1
Solyc4.0|unmapped|0|pt5460	NODE_9522_length_2035_cov_169.439348_g6657_i0.p2|pt5460	BH051_ARATH	BHLH51	Transcription factor bHLH51
Solyc4.0|chr01|81601629|pt2175	NODE_2751_length_3048_cov_103.636303_g1911_i0.p1|pt2175	KN14S_ARATH	KIN14S	Kinesin-like protein KIN-14S
Solyc4.0|unmapped|0|pt4753	NODE_6693_length_2326_cov_1004.466045_g4676_i0.p1|pt4753	SODF2_ARATH	FSD2	Superoxide dismutase [Fe] 2, chloroplastic
Solyc4.0|chr10|61448682|pt4675	NODE_6379_length_2369_cov_48.855401_g4473_i0.p1|pt4675	PSNA_ARATH	GeneName_NotFound	Presenilin-like protein At1g08700
Solyc4.0|chr05|818869|pt2337	NODE_28859_length_932_cov_2483.449360_g2584_i3.p1|pt2337	PRIN2_ARATH	PRIN2	Protein PLASTID REDOX INSENSITIVE 2, chloroplastic
Solyc4.0|unmapped|0|pt0329	NODE_12699_length_1799_cov_353.457126_g6312_i1.p1|pt0329	SCP18_ARATH	SCPL18	Serine carboxypeptidase-like 18
Solyc4.0|unmapped|0|pt2907	NODE_33604_length_721_cov_48494.635802_g22068_i0.p2|pt2907	CP121_ARATH	CP12-1	Calvin cycle protein CP12-1, chloroplastic
Solyc4.0|unmapped|0|pt3762	NODE_43350_length_464_cov_24333.992327_g31424_i0.p1|pt3762	ICI1_SOLLC	PIIF	Wound-induced proteinase inhibitor 1
Solyc4.0|unmapped|0|pt2734	NODE_3204_length_2929_cov_97.113095_g2224_i0.p2|pt2734	G3PA_TOBAC	GAPA	Glyceraldehyde-3-phosphate dehydrogenase A, chloroplastic
Solyc4.0|unmapped|0|pt2556	NODE_30571_length_853_cov_684.693590_g19653_i0.p1|pt2556	CPC_CUCSA	GeneName_NotFound	Cucumber peeling cupredoxin
Solyc4.0|unmapped|0|pt2685	NODE_31652_length_805_cov_20.927596_g20470_i0.p1|pt2685	CDT1A_ARATH	CDT1A	CDT1-like protein a, chloroplastic
Solyc4.0|unmapped|0|pt0948	NODE_17663_length_1500_cov_39.649615_g11727_i0.p1|pt0948	DEXH5_ARATH	GeneName_NotFound	DExH-box ATP-dependent RNA helicase DExH5, mitochondrial
Solyc4.0|unmapped|0|pt2526	NODE_3032_length_2971_cov_330.554865_g2104_i0.p1|pt2526	NPY2_ARATH	NPY2	BTB/POZ domain-containing protein NPY2
Solyc4.0|chr11|51424478|pt0991	NODE_17931_length_1485_cov_1423.828612_g3794_i1.p1|pt0991	NRL4B_TOBAC	NIT4B	Bifunctional nitrilase/nitrile hydratase NIT4B
Solyc4.0|unmapped|0|pt2046	NODE_26400_length_1046_cov_142.039054_g16844_i0.p1|pt2046	NAP1_SOLLC	NAP1	NAC domain-containing protein 1
Solyc4.0|chr02|50822606|pt4659	NODE_6333_length_2375_cov_714.376629_g3672_i1.p1|pt4659	GGAP1_ARATH	VTC2	GDP-L-galactose phosphorylase 1
Solyc4.0|chr06|32850598|pt2820	NODE_3282_length_2910_cov_62.767712_g1888_i1.p1|pt2820	NFXL2_ARATH	NFXL2	NF-X1-type zinc finger protein NFXL2
Solyc4.0|unmapped|0|pt0871	NODE_16987_length_1538_cov_19.713993_g11323_i0.p1|pt0871	MD33A_ARATH	MED33A	Mediator of RNA polymerase II transcription subunit 33A
Solyc4.0|unmapped|0|pt0822	NODE_16578_length_1561_cov_548.575269_g10981_i1.p1|pt0822	PTR19_ARATH	NPF4.6	Protein NRT1/ PTR FAMILY 4.6
Solyc4.0|chr12|64611470|pt3945	NODE_4608_length_2638_cov_36.515789_g3212_i0.p1|pt3945	PUB52_ARATH	PUB52	U-box domain-containing protein 52
Solyc4.0|chr02|7442364|pt0327	NODE_12687_length_1800_cov_200.074696_g6032_i1.p1|pt0327	GYP7_YARLI	GYP7	GTPase-activating protein GYP7
Solyc4.0|unmapped|0|pt2689	NODE_31676_length_804_cov_22.844049_g20490_i0.p1|pt2689	RDR6_ARATH	RDR6	RNA-dependent RNA polymerase 6
Solyc4.0|unmapped|0|pt0423	NODE_13375_length_1753_cov_57.827976_g9129_i0.p1|pt0423	PP295_ARATH	PCMP-H82	Pentatricopeptide repeat-containing protein At3g62890
Solyc4.0|unmapped|0|pt1002	NODE_18025_length_1482_cov_52.647268_g6358_i1.p1|pt1002	RGA4_SOLBU	RGA4	Putative disease resistance protein RGA4
Solyc4.0|unmapped|0|pt4671	NODE_6371_length_2369_cov_239.030923_g4468_i0.p1|pt4671	ECH1_MOUSE	Ech1	Delta(3,5)-Delta(2,4)-dienoyl-CoA isomerase, mitochondrial
Solyc4.0|chr04|4148683|pt3756	NODE_4326_length_2690_cov_163.305694_g3010_i0.p1|pt3756	TRP4_ARATH	TRP4	Telomere repeat-binding protein 4
Solyc4.0|unmapped|0|pt3458	NODE_39322_length_540_cov_6.460385_g27430_i0.p1|pt3458	HSP12_YEAST	HSP12	12 kDa heat shock protein
Solyc4.0|chr03|24244882|pt1909	NODE_25354_length_1097_cov_62.767578_g11295_i1.p1|pt1909	ZWIP2_ARATH	WIP2	Zinc finger protein WIP2
Solyc4.0|unmapped|0|pt3982	NODE_4668_length_2627_cov_67.865309_g3254_i0.p1|pt3982	NOV_ARATH	NOV	Protein NO VEIN
Solyc4.0|unmapped|0|pt1332	NODE_20842_length_1330_cov_24.502784_g13554_i0.p1|pt1332	MDN1_ARATH	MDN1	Midasin
Solyc4.0|chr08|47621834|pt0784	NODE_1627_length_3436_cov_262.154921_g1130_i0.p1|pt0784	FBL15_ARATH	FBL15	F-box/LRR-repeat protein 15
Solyc4.0|chr11|4422453|pt4402	NODE_5472_length_2498_cov_30.919588_g1308_i1.p1|pt4402	TMVRN_NICGU	N	TMV resistance protein N
Solyc4.0|chr12|12125997|pt3834	NODE_4432_length_2670_cov_320.631113_g3082_i0.p1|pt3834	UGPA_SOLTU	GeneName_NotFound	UTP--glucose-1-phosphate uridylyltransferase
Solyc4.0|chr08|51002138|pt0443	NODE_13557_length_1742_cov_241.811863_g9219_i0.p1|pt0443	RUS1_ARATH	RUS1	Protein root UVB sensitive 1, chloroplastic
Solyc4.0|unmapped|0|pt2437	NODE_29621_length_897_cov_111.743932_g12504_i1.p1|pt2437	MCM9_ARATH	MCM9	Probable DNA helicase MCM9
Solyc4.0|unmapped|0|pt0180	NODE_11531_length_1879_cov_137.981174_g7972_i0.p1|pt0180	NIK3_ARATH	NIK3	Protein NSP-INTERACTING KINASE 3
Solyc4.0|chr06|44894753|pt3434	NODE_3904_length_2774_cov_207.671233_g2720_i0.p1|pt3434	PUB13_ARATH	PUB13	U-box domain-containing protein 13
Solyc4.0|unmapped|0|pt3047	NODE_3483_length_2863_cov_100.832616_g2429_i0.p2|pt3047	OFT20_ARATH	OFUT20	O-fucosyltransferase 20
Solyc4.0|unmapped|0|pt4839	NODE_7015_length_2288_cov_155.196388_g4897_i0.p1|pt4839	HIPL1_ARATH	HIPL1	HIPL1 protein
Solyc4.0|unmapped|0|pt4469	NODE_5614_length_2477_cov_296.891015_g3925_i0.p1|pt4469	WDR26_ARATH	WDR26	WD repeat-containing protein 26 homolog
Solyc4.0|unmapped|0|pt2840	NODE_33061_length_745_cov_13.651786_g21598_i0.p1|pt2840	HACDA_ORYSJ	PAS2A	Very-long-chain (3R)-3-hydroxyacyl-CoA dehydratase PASTICCINO 2A
Solyc4.0|chr05|4957239|pt4198	NODE_5078_length_2558_cov_170.697384_g3544_i0.p1|pt4198	U89A2_ARATH	UGT89A2	UDP-glycosyltransferase 89A2
Solyc4.0|chr11|36521530|pt0925	NODE_17467_length_1510_cov_996.520529_g1191_i2.p1|pt0925	Y1765_ARATH	GeneName_NotFound	Probable LRR receptor-like serine/threonine-protein kinase At1g07650
Solyc4.0|unmapped|0|pt1881	NODE_25122_length_1108_cov_266.913043_g9670_i1.p1|pt1881	CAF1I_ARATH	CAF1-9	Probable CCR4-associated factor 1 homolog 9
Solyc4.0|chr05|4933915|pt2874	NODE_3331_length_2899_cov_1450.782024_g2058_i2.p1|pt2874	HS905_ARATH	HSP90-5	Heat shock protein 90-5, chloroplastic
Solyc4.0|chr11|50718146|pt0747	NODE_16002_length_1595_cov_224.864652_g10700_i0.p1|pt0747	AROD3_PETHY	ADT3	Arogenate dehydratase 3
Solyc4.0|chr09|54796907|pt4326	NODE_5317_length_2523_cov_120.264082_g3710_i0.p1|pt4326	PP151_ARATH	PCMP-E76	Pentatricopeptide repeat-containing protein At2g13600
Solyc4.0|unmapped|0|pt2664	NODE_31430_length_815_cov_1554.471698_g20293_i0.p1|pt2664	EPHA_MYCTU	ephA	Epoxide hydrolase A
Solyc4.0|unmapped|0|pt0831	NODE_16654_length_1558_cov_92.845118_g11106_i0.p1|pt0831	DNAJ1_ARATH	ATJ1	Chaperone protein dnaJ 1, mitochondrial
Solyc4.0|unmapped|0|pt3829	NODE_4424_length_2673_cov_50.011538_g3077_i0.p2|pt3829	PXL2A_MOUSE	Prxl2a	Peroxiredoxin-like 2A
Solyc4.0|chr05|55663452|pt1598	NODE_22953_length_1217_cov_1540.785839_g14772_i0.p1|pt1598	USF_AQUPY	usf	Protein usf
Solyc4.0|chr00|1445236|pt0975	NODE_1786_length_3351_cov_36691.987492_g655_i20.p2|pt0975	RR7_TOBAC	rps7-A	Small ribosomal subunit protein uS7cz/uS7cy
Solyc4.0|unmapped|0|pt2168	NODE_27463_length_996_cov_44.667389_g1078_i3.p1|pt2168	CURE1_SOLLC	GeneName_NotFound	Cuscuta receptor 1
Solyc4.0|unmapped|0|pt0589	NODE_14640_length_1676_cov_292.323144_g6997_i2.p3|pt0589	VAB_ARATH	VAB	VAN3-binding protein
Solyc4.0|unmapped|0|pt1227	NODE_19953_length_1377_cov_238.394939_g13030_i0.p1|pt1227	PUX5_ARATH	PUX5	Plant UBX domain-containing protein 5
Solyc4.0|chr07|61106923|pt5253	NODE_8448_length_2135_cov_77.828807_g5901_i0.p1|pt5253	STK_SOLTU	STK	STOREKEEPER protein
Solyc4.0|unmapped|0|pt5128	NODE_7964_length_2184_cov_160.592610_g5561_i0.p1|pt5128	CER7_ARATH	RRP45B	Exosome complex component RRP45B
Solyc4.0|unmapped|0|pt1278	NODE_20388_length_1355_cov_256.187207_g937_i1.p2|pt1278	MAX1_ARATH	CYP711A1	Cytochrome P450 711A1
Solyc4.0|chr06|31324928|pt0301	NODE_12487_length_1814_cov_23.959793_g8583_i0.p3|pt0301	AVT6C_ARATH	AVT6C	Amino acid transporter AVT6C
Solyc4.0|unmapped|0|pt3836	NODE_4438_length_2669_cov_232.001156_g3086_i0.p1|pt3836	RBS_EUGGR	RBCS	Ribulose bisphosphate carboxylase small subunit, chloroplastic
Solyc4.0|chr05|6539501|pt2930	NODE_33783_length_714_cov_1297.678627_g22226_i0.p1|pt2930	SMR8_ARATH	SMR8	Cyclin-dependent protein kinase inhibitor SMR8
Solyc4.0|unmapped|0|pt0286	NODE_12377_length_1821_cov_1070.481121_g8522_i0.p1|pt0286	THIK2_ARATH	PED1	3-ketoacyl-CoA thiolase 2, peroxisomal
Solyc4.0|unmapped|0|pt1701	NODE_2376_length_3160_cov_80.381276_g1205_i1.p1|pt1701	NHX8_ARATH	NHX8	Sodium/hydrogen exchanger 8
Solyc4.0|chr02|49272197|pt5237	NODE_839_length_3894_cov_157.182413_g567_i0.p1|pt5237	TAO3_YEAST	TAO3	Cell morphogenesis protein PAG1
Solyc4.0|chr10|64720370|pt1675	NODE_23565_length_1186_cov_172.964061_g15131_i0.p1|pt1675	NHL26_ARATH	NHL26	NDR1/HIN1-like protein 26
Solyc4.0|chr04|63928778|pt1919	NODE_25433_length_1092_cov_1550.820412_g16234_i0.p1|pt1919	COR47_ARATH	COR47	Dehydrin COR47
Solyc4.0|unmapped|0|pt1013	NODE_18133_length_1476_cov_3163.848182_g3874_i2.p1|pt1013	CHLG_ARATH	CHLG	Chlorophyll synthase, chloroplastic
Solyc4.0|unmapped|0|pt1211	NODE_19806_length_1384_cov_92.628528_g12942_i0.p1|pt1211	CB5_ARATH	LHCB5	Chlorophyll a-b binding protein CP26, chloroplastic
Solyc4.0|unmapped|0|pt3216	NODE_36515_length_616_cov_15.460405_g24729_i0.p1|pt3216	RL23A_CANAL	RPL23A	Large ribosomal subunit protein uL14
Solyc4.0|chr10|63003497|pt1708	NODE_23812_length_1174_cov_681.586739_g15287_i0.p1|pt1708	SYP71_ARATH	SYP71	Syntaxin-71
Solyc4.0|unmapped|0|pt3737	NODE_4302_length_2694_cov_1510.323922_g339_i1.p2|pt3737	INV1_DAUCA	INV1	Beta-fructofuranosidase, insoluble isoenzyme 1
Solyc4.0|unmapped|0|pt3406	NODE_3872_length_2780_cov_243.637976_g2701_i0.p1|pt3406	ORR21_ORYSJ	RR21	Two-component response regulator ORR21
Solyc4.0|unmapped|0|pt1643	NODE_23284_length_1200_cov_3096.045253_g14525_i1.p1|pt1643	ILV5_ARATH	GeneName_NotFound	Ketol-acid reductoisomerase, chloroplastic
Solyc4.0|chr01|73196501|pt4804	NODE_6894_length_2304_cov_60.044375_g4814_i0.p1|pt4804	NFD4_ARATH	NFD4	Protein NUCLEAR FUSION DEFECTIVE 4
Solyc4.0|unmapped|0|pt0979	NODE_1787_length_3351_cov_36130.985662_g655_i21.p1|pt0979	PLAS_SOLLC	PETE	Plastocyanin, chloroplastic
Solyc4.0|chr09|57862270|pt3086	NODE_3519_length_2857_cov_241.688218_g2454_i0.p1|pt3086	MUR3_ARATH	MUR3	Xyloglucan galactosyltransferase MUR3
Solyc4.0|unmapped|0|pt2243	NODE_2812_length_3032_cov_113.251774_g1957_i0.p1|pt2243	IMK2_ARATH	IMK2	Probably inactive leucine-rich repeat receptor-like protein kinase IMK2
Solyc4.0|chr05|895611|pt4594	NODE_6114_length_2405_cov_948.917667_g3488_i1.p2|pt4594	NLRC3_HUMAN	NLRC3	NLR family CARD domain-containing protein 3
Solyc4.0|unmapped|0|pt2649	NODE_3131_length_2947_cov_284.988866_g563_i1.p1|pt2649	SLD5_ARATH	SLD5	DNA replication complex GINS protein SLD5
Solyc4.0|unmapped|0|pt0363	NODE_12924_length_1782_cov_5324.236981_g5638_i3.p1|pt0363	ACR11_ARATH	ACR11	ACT domain-containing protein ACR11
Solyc4.0|chr10|2700600|pt4472	NODE_5623_length_2475_cov_8722.503747_g3932_i0.p1|pt4472	CHLI_TOBAC	CHLI	Magnesium-chelatase subunit ChlI, chloroplastic
Solyc4.0|unmapped|0|pt1873	NODE_25071_length_1111_cov_26.137765_g16022_i0.p1|pt1873	CHR5_ARATH	CHR5	Protein CHROMATIN REMODELING 5
Solyc4.0|chr08|2652788|pt2959	NODE_3402_length_2881_cov_101.687322_g2375_i0.p1|pt2959	RK185_ORYSJ	RLCK185	Receptor-like cytoplasmic kinase 185
Solyc4.0|chr09|59858294|pt1956	NODE_25722_length_1078_cov_222.649751_g16423_i0.p1|pt1956	LFG4_ARATH	LFG4	Protein LIFEGUARD 4
Solyc4.0|chr07|850662|pt3340	NODE_37_length_6336_cov_1360.409069_g23_i0.p1|pt3340	REC2_ARATH	REC2	Protein REDUCED CHLOROPLAST COVERAGE 2
Solyc4.0|chr02|42444761|pt1811	NODE_24530_length_1136_cov_96.289746_g15695_i0.p1|pt1811	XTH8_ARATH	XTH8	Probable xyloglucan endotransglucosylase/hydrolase protein 8
Solyc4.0|unmapped|0|pt2755	NODE_32196_length_780_cov_39440.916549_g20880_i0.p1|pt2755	PSBW_SPIOL	psbW	Photosystem II reaction center W protein, chloroplastic
Solyc4.0|unmapped|0|pt1878	NODE_25105_length_1109_cov_32.736486_g2255_i3.p1|pt1878	REC1_ARATH	REC1	Protein REDUCED CHLOROPLAST COVERAGE 1
Solyc4.0|chr05|63108169|pt1055	NODE_18433_length_1460_cov_72.669791_g12147_i0.p1|pt1055	FAMA_ARATH	FAMA	Transcription factor FAMA
Solyc4.0|chr06|43284212|pt0284	NODE_12363_length_1822_cov_266.923957_g8512_i0.p1|pt0284	RHF2A_ARATH	RHF2A	E3 ubiquitin-protein ligase RHF2A
Solyc4.0|unmapped|0|pt2118	NODE_27041_length_1015_cov_30.662420_g17256_i0.p2|pt2118	BT1_ARATH	BT1	BTB/POZ and TAZ domain-containing protein 1
Solyc4.0|chr09|24113041|pt1663	NODE_23419_length_1194_cov_657.231044_g14273_i1.p1|pt1663	SAP_HUMAN	PSAP	Prosaposin
Solyc4.0|unmapped|0|pt0188	NODE_11680_length_1869_cov_282.652561_g8073_i0.p1|pt0188	ADAL_ARATH	MAPDA	N6-mAMP deaminase
Solyc4.0|chr04|60373940|pt1338	NODE_2087_length_3252_cov_250.562126_g1233_i1.p1|pt1338	CSLCC_ARATH	CSLC12	Probable xyloglucan glycosyltransferase 12
Solyc4.0|unmapped|0|pt1468	NODE_21967_length_1271_cov_85.330551_g8612_i2.p1|pt1468	C7A29_PANGI	GeneName_NotFound	Cytochrome P450 CYP72A219
Solyc4.0|unmapped|0|pt2635	NODE_31222_length_825_cov_18.284574_g20133_i0.p1|pt2635	EDR1_ARATH	EDR1	Serine/threonine-protein kinase EDR1
Solyc4.0|unmapped|0|pt3080	NODE_3514_length_2858_cov_333.834111_g2451_i0.p1|pt3080	SCP50_ARATH	SCPL50	Serine carboxypeptidase-like 50
Solyc4.0|unmapped|0|pt3525	NODE_40225_length_519_cov_8.766816_g28322_i0.p1|pt3525	YPT1_NEUCR	ypt-1	GTP-binding protein ypt1
Solyc4.0|chr09|68085076|pt2979	NODE_3416_length_2878_cov_50.856328_g2384_i0.p1|pt2979	OP1_MAIZE	O1	Protein OPAQUE1
Solyc4.0|chr07|61436400|pt1302	NODE_2058_length_3260_cov_167.818638_g1222_i1.p1|pt1302	PP177_ARATH	GeneName_NotFound	Pentatricopeptide repeat-containing protein At2g30780
Solyc4.0|unmapped|0|pt4720	NODE_6541_length_2350_cov_204.007905_g3234_i2.p1|pt4720	NHX6_ARATH	NHX6	Sodium/hydrogen exchanger 6
Solyc4.0|unmapped|0|pt3402	NODE_38685_length_555_cov_34.300830_g26808_i0.p1|pt3402	GT14B_ARATH	GLCAT14B	Beta-glucuronosyltransferase GlcAT14B
Solyc4.0|unmapped|0|pt2638	NODE_31231_length_824_cov_9626.070573_g16802_i1.p2|pt2638	CAR4_ARATH	CAR4	Protein C2-DOMAIN ABA-RELATED 4
Solyc4.0|unmapped|0|pt4017	NODE_4748_length_2613_cov_370.134252_g3315_i0.p1|pt4017	PPR64_ARATH	EMB2279	Pentatricopeptide repeat-containing protein At1g30610, chloroplastic
Solyc4.0|unmapped|0|pt3016	NODE_3452_length_2869_cov_337.960300_g2403_i0.p1|pt3016	ALE2_ARATH	ALE2	Receptor-like serine/threonine-protein kinase ALE2
Solyc4.0|chr01|84850425|pt4633	NODE_6213_length_2392_cov_117.695990_g4357_i0.p1|pt4633	IMB4_SCHPO	kap123	Probable importin subunit beta-4
Solyc4.0|chr06|45156598|pt1349	NODE_20969_length_1323_cov_600.975200_g13295_i1.p1|pt1349	SMO22_ARATH	SMO2-2	Methylsterol monooxygenase 2-2
Solyc4.0|unmapped|0|pt5248	NODE_8432_length_2136_cov_8810.307319_g2354_i3.p1|pt5248	RK27_TOBAC	RPL27	Large ribosomal subunit protein bL27c
Solyc4.0|unmapped|0|pt5241	NODE_8407_length_2138_cov_1024.398063_g5881_i0.p1|pt5241	CIPK3_ARATH	CIPK3	CBL-interacting serine/threonine-protein kinase 3
Solyc4.0|chr02|38739398|pt4864	NODE_7079_length_2281_cov_194.572011_g4945_i0.p1|pt4864	CTSL2_DICDI	ctdspl2	CTD small phosphatase-like protein 2
Solyc4.0|unmapped|0|pt0325	NODE_12651_length_1803_cov_43.890751_g8677_i0.p1|pt0325	R1B16_SOLDE	R1B-16	Putative late blight resistance protein homolog R1B-16
Solyc4.0|unmapped|0|pt0132	NODE_11054_length_1913_cov_144.052174_g7652_i0.p1|pt0132	EHD2_ARATH	EHD2	EH domain-containing protein 2
Solyc4.0|unmapped|0|pt3587	NODE_4100_length_2734_cov_1456.493424_g2390_i1.p1|pt3587	HF101_ORYSJ	HCF101	Fe-S cluster assembly factor HCF101, chloroplastic
Solyc4.0|unmapped|0|pt2312	NODE_28666_length_941_cov_80.631336_g18302_i0.p1|pt2312	DTX30_ARATH	DTX30	Protein DETOXIFICATION 30
Solyc4.0|chr01|2289914|pt1428	NODE_21691_length_1286_cov_141.669415_g14038_i0.p1|pt1428	IN80D_DICDI	GeneName_NotFound	INO80 complex subunit D
Solyc4.0|chr01|1862978|pt1080	NODE_18665_length_1446_cov_552.431901_g6875_i2.p1|pt1080	ZTP29_ARATH	ZTP29	Zinc transporter ZTP29
Solyc4.0|unmapped|0|pt4080	NODE_4866_length_2592_cov_26692.797539_g3271_i1.p1|pt4080	PGKH_TOBAC	GeneName_NotFound	Phosphoglycerate kinase, chloroplastic
Solyc4.0|unmapped|0|pt4883	NODE_7145_length_2274_cov_251.826897_g4596_i1.p1|pt4883	AQR_HUMAN	AQR	RNA helicase aquarius
Solyc4.0|unmapped|0|pt1160	NODE_19302_length_1411_cov_73.117339_g12667_i0.p1|pt1160	GH36_ARATH	GH3.6	Indole-3-acetic acid-amido synthetase GH3.6
Solyc4.0|chr01|83499612|pt3819	NODE_4411_length_2675_cov_397.608378_g3068_i0.p1|pt3819	SYEC_ARATH	GeneName_NotFound	Glutamate--tRNA ligase, cytoplasmic
Solyc4.0|chr04|40845498|pt3904	NODE_4532_length_2652_cov_30.061264_g1337_i1.p1|pt3904	ADCS_SOLLC	ADCS	Aminodeoxychorismate synthase, chloroplastic
Solyc4.0|chr08|3640802|pt1280	NODE_20399_length_1354_cov_562.431694_g12416_i1.p1|pt1280	SUD1_ARATH	SUD1	Probable E3 ubiquitin ligase SUD1
Solyc4.0|unmapped|0|pt4404	NODE_5474_length_2497_cov_352.771452_g3821_i0.p1|pt4404	PUX11_ARATH	PUX11	Plant UBX domain-containing protein 11
Solyc4.0|chr03|9586018|pt1045	NODE_18385_length_1462_cov_277.478762_g12121_i0.p1|pt1045	DAPA_TOBAC	DHPS1	4-hydroxy-tetrahydrodipicolinate synthase, chloroplastic
Solyc4.0|chr09|67316712|pt3408	NODE_38744_length_554_cov_11.062370_g26866_i0.p1|pt3408	RL12_NEUCR	rpl-12	Large ribosomal subunit protein uL11
Solyc4.0|unmapped|0|pt3286	NODE_37361_length_591_cov_54.967181_g25534_i0.p1|pt3286	EPF1_ARATH	EPF1	Protein EPIDERMAL PATTERNING FACTOR 1
Solyc4.0|chr01|79403898|pt3725	NODE_4288_length_2696_cov_238.807472_g2985_i0.p1|pt3725	MTB1_SOLLC	MTB1	Transcription factor MTB1
Solyc4.0|unmapped|0|pt4825	NODE_6964_length_2294_cov_473.274651_g4857_i0.p1|pt4825	ORTH2_ARATH	ORTH2	E3 ubiquitin-protein ligase ORTHRUS 2
Solyc4.0|chr06|649769|pt2467	NODE_2983_length_2983_cov_215.491753_g958_i1.p1|pt2467	TRP5_ARATH	TRP5	Telomere repeat-binding protein 5
Solyc4.0|unmapped|0|pt2228	NODE_27982_length_972_cov_32.137931_g17852_i0.p1|pt2228	PP407_ARATH	EMB2745	Pentatricopeptide repeat-containing protein At5g39710
Solyc4.0|unmapped|0|pt1031	NODE_18274_length_1469_cov_79.861748_g10870_i1.p1|pt1031	ACCH1_ARATH	GeneName_NotFound	1-aminocyclopropane-1-carboxylate oxidase homolog 1
Solyc4.0|chr11|36448347|pt1576	NODE_2272_length_3194_cov_464.500801_g1574_i0.p1|pt1576	AKH_DAUCA	GeneName_NotFound	Bifunctional aspartokinase/homoserine dehydrogenase, chloroplastic
Solyc4.0|chr10|2985181|pt1904	NODE_25309_length_1099_cov_750.977583_g6371_i1.p1|pt1904	SBP1_ANTMA	SBP1	Squamosa promoter-binding protein 1
Solyc4.0|chr01|68107039|pt1077	NODE_18632_length_1448_cov_377.986909_g12266_i0.p1|pt1077	SRC2_SOYBN	SRC2	Protein SRC2
Solyc4.0|chr08|61585760|pt1501	NODE_22216_length_1257_cov_2524.077703_g5203_i3.p1|pt1501	RMLCD_ARATH	NRS/ER	Bifunctional dTDP-4-dehydrorhamnose 3,5-epimerase/dTDP-4-dehydrorhamnose reductase
Solyc4.0|chr00|7354232|pt0988	NODE_1791_length_3351_cov_32632.496034_g655_i25.p2|pt0988	RR7_TOBAC	rps7-A	Small ribosomal subunit protein uS7cz/uS7cy
Solyc4.0|unmapped|0|pt3570	NODE_40801_length_508_cov_8.022989_g28891_i0.p1|pt3570	Y4729_ARATH	GeneName_NotFound	G-type lectin S-receptor-like serine/threonine-protein kinase At4g27290
Solyc4.0|unmapped|0|pt2102	NODE_26893_length_1022_cov_91.579557_g17169_i0.p1|pt2102	PTR7_ARATH	NPF6.3	Protein NRT1/ PTR FAMILY 6.3
Solyc4.0|chr04|54239128|pt1864	NODE_2498_length_3121_cov_32.354659_g1516_i1.p2|pt1864	PP360_ARATH	GeneName_NotFound	Pentatricopeptide repeat-containing protein At5g01110
Solyc4.0|chr08|61093660|pt0394	NODE_13158_length_1769_cov_205.429245_g4539_i1.p1|pt0394	Y4121_ARATH	GeneName_NotFound	Putative transferase At4g12130, mitochondrial
Solyc4.0|unmapped|0|pt2246	NODE_28172_length_963_cov_31.349438_g17977_i0.p1|pt2246	CB12_SOLLC	CAB7	Chlorophyll a-b binding protein 7, chloroplastic
Solyc4.0|chr10|1209176|pt1793	NODE_2441_length_3138_cov_133.152692_g1684_i0.p1|pt1793	WDR44_BOVIN	WDR44	WD repeat-containing protein 44
Solyc4.0|chr01|71052652|pt2078	NODE_2663_length_3070_cov_314.888555_g1847_i0.p1|pt2078	EZA1_ARATH	EZA1	Histone-lysine N-methyltransferase EZA1
Solyc4.0|unmapped|0|pt2068	NODE_26580_length_1037_cov_51.206432_g16962_i0.p1|pt2068	EF1A_PODAS	TEF	Elongation factor 1-alpha
Solyc4.0|unmapped|0|pt4476	NODE_5641_length_2474_cov_80.302374_g3469_i1.p1|pt4476	GACP4_ARATH	GCP4	Gamma-tubulin complex component 4
Solyc4.0|unmapped|0|pt2388	NODE_29236_length_915_cov_161.704276_g18690_i0.p1|pt2388	RS4_CANAL	RPS42	Small ribosomal subunit protein eS4
Solyc4.0|chr01|86866989|pt0495	NODE_13950_length_1718_cov_57.709422_g9462_i0.p1|pt0495	AAP6_ARATH	AAP6	Amino acid permease 6
Solyc4.0|unmapped|0|pt2587	NODE_30882_length_840_cov_187.872229_g19887_i0.p1|pt2587	RTNLI_ARATH	RTNLB9	Reticulon-like protein B9
Solyc4.0|chr06|1203653|pt2517	NODE_30235_length_868_cov_25.557233_g19409_i0.p1|pt2517	FAD3E_TOBAC	FAD3	Omega-3 fatty acid desaturase, endoplasmic reticulum
Solyc4.0|unmapped|0|pt0895	NODE_17182_length_1525_cov_64094.605372_g11441_i0.p1|pt0895	CB4B_ARATH	LHCB4.2	Chlorophyll a-b binding protein CP29.2, chloroplastic
Solyc4.0|unmapped|0|pt2939	NODE_3384_length_2885_cov_1044.406117_g2360_i0.p1|pt2939	CCL3_HUMLU	CCL3	Acetate--CoA ligase CCL3
Solyc4.0|unmapped|0|pt0331	NODE_12705_length_1799_cov_100.831981_g8712_i0.p1|pt0331
Solyc4.0|chr04|1073806|pt5468	NODE_9607_length_2026_cov_112.294931_g6706_i0.p1|pt5468	DTX45_ARATH	DTX45	Protein DETOXIFICATION 45, chloroplastic
Solyc4.0|unmapped|0|pt2647	NODE_31291_length_822_cov_129.638184_g20186_i0.p1|pt2647	BRG1_ARATH	BRG1	BOI-related E3 ubiquitin-protein ligase 1
Solyc4.0|unmapped|0|pt3898	NODE_4524_length_2654_cov_113.111972_g3128_i1.p1|pt3898	PDF2_ARATH	PDF2	Homeobox-leucine zipper protein PROTODERMAL FACTOR 2
Solyc4.0|unmapped|0|pt4985	NODE_7535_length_2230_cov_147.394529_g3791_i1.p1|pt4985	INVA_ARATH	INVA	Alkaline/neutral invertase A, mitochondrial
Solyc4.0|chr03|55087254|pt2159	NODE_2737_length_3051_cov_485.458361_g1903_i0.p1|pt2159	LCB2A_ARATH	LCB2a	Long chain base biosynthesis protein 2a
Solyc4.0|chr09|64703738|pt0912	NODE_17326_length_1518_cov_67.682353_g11534_i0.p1|pt0912	FBL48_ARATH	GeneName_NotFound	Putative F-box/LRR-repeat protein At3g28410
Solyc4.0|unmapped|0|pt3663	NODE_4210_length_2711_cov_124.622441_g2070_i1.p1|pt3663	PLDA1_RICCO	PLD1	Phospholipase D alpha 1
Solyc4.0|unmapped|0|pt3132	NODE_35613_length_646_cov_53.012216_g23886_i0.p1|pt3132	ATHB7_ARATH	ATHB-7	Homeobox-leucine zipper protein ATHB-7
Solyc4.0|chr03|3462318|pt2912	NODE_3362_length_2891_cov_112.308730_g2342_i0.p1|pt2912	ANL2_ARATH	ANL2	Homeobox-leucine zipper protein ANTHOCYANINLESS 2
Solyc4.0|chr06|43892817|pt0136	NODE_11113_length_1909_cov_143.413943_g1196_i1.p1|pt0136	DSK1_SCHPO	dsk1	Protein kinase dsk1
Solyc4.0|unmapped|0|pt0333	NODE_12726_length_1797_cov_270.815545_g8729_i0.p1|pt0333	SETD3_CANLF	SETD3	Actin-histidine N-methyltransferase
Solyc4.0|chr10|33136336|pt0506	NODE_14021_length_1714_cov_156.946374_g9513_i0.p1|pt0506	WTF1_ORYSJ	GeneName_NotFound	Protein WHAT'S THIS FACTOR 1 homolog, chloroplastic
Solyc4.0|unmapped|0|pt1191	NODE_19606_length_1395_cov_568.615734_g12828_i0.p1|pt1191	APG2_ARATH	APG	GDSL esterase/lipase APG
Solyc4.0|unmapped|0|pt0438	NODE_1353_length_3558_cov_316.867719_g703_i1.p1|pt0438	RBOHC_SOLTU	RBOHC	Respiratory burst oxidase homolog protein C
Solyc4.0|chr08|3106840|pt1245	NODE_20115_length_1369_cov_501.945216_g11872_i1.p1|pt1245	YCV6_SCHPO	GeneName_NotFound	Putative hydrolase C777.06c
Solyc4.0|chr01|83150991|pt4104	NODE_4907_length_2586_cov_125.629526_g3425_i0.p1|pt4104	RPAP2_ORYSI	GeneName_NotFound	Putative RNA polymerase II subunit B1 CTD phosphatase RPAP2 homolog
Solyc4.0|chr11|30840166|pt5376	NODE_891_length_3853_cov_183.046561_g600_i0.p1|pt5376	KN7D_ARATH	KIN7D	Kinesin-like protein KIN-7D, mitochondrial
Solyc4.0|chr02|48983433|pt4029	NODE_476_length_4302_cov_137.375975_g327_i0.p1|pt4029	LNG1_ARATH	LNG1	Protein LONGIFOLIA 1
Solyc4.0|chr01|89295172|pt5332	NODE_875_length_3866_cov_89.452412_g535_i1.p1|pt5332	KN7D_ARATH	KIN7D	Kinesin-like protein KIN-7D, mitochondrial
Solyc4.0|unmapped|0|pt4049	NODE_479_length_4300_cov_50.463213_g192_i1.p1|pt4049	MON2_DROPS	mon2	Protein MON2 homolog
Solyc4.0|chr07|55324278|pt3714	NODE_4277_length_2698_cov_153.692190_g2975_i0.p1|pt3714	SSL10_ARATH	SSL10	Protein STRICTOSIDINE SYNTHASE-LIKE 10
Solyc4.0|unmapped|0|pt1382	NODE_21255_length_1308_cov_310.716599_g7235_i1.p1|pt1382	PUMPK_ARATH	PUMPKIN	Uridylate kinase PUMPKIN, chloroplastic
Solyc4.0|chr01|71170711|pt2081	NODE_26658_length_1033_cov_495.677083_g17013_i0.p1|pt2081	SUD1_ARATH	SUD1	Probable E3 ubiquitin ligase SUD1
Solyc4.0|unmapped|0|pt0020	NODE_10143_length_1982_cov_35.386590_g7060_i0.p1|pt0020	GDL15_ARATH	GeneName_NotFound	GDSL esterase/lipase At1g29670
Solyc4.0|chr01|82413119|pt4940	NODE_736_length_3979_cov_519.987199_g280_i1.p1|pt4940	TPR1_ORYSJ	TPR1	Protein TPR1
Solyc4.0|chr04|52819517|pt1936	NODE_25612_length_1083_cov_482.397030_g16356_i0.p1|pt1936	PLAT2_ARATH	PLAT2	PLAT domain-containing protein 2
Solyc4.0|chr08|55431274|pt2430	NODE_2954_length_2994_cov_1225.599795_g1452_i1.p1|pt2430	PP397_ARATH	GeneName_NotFound	Pentatricopeptide repeat-containing protein At5g25630
Solyc4.0|unmapped|0|pt1804	NODE_2447_length_3137_cov_278.094974_g910_i2.p1|pt1804	RGAP7_ARATH	ROPGAP7	Rho GTPase-activating protein 7
Solyc4.0|chr07|64924835|pt4729	NODE_6581_length_2344_cov_75.366358_g4601_i0.p1|pt4729	GIL1_ARATH	GIL1	Protein GRAVITROPIC IN THE LIGHT 1
Solyc4.0|unmapped|0|pt3343	NODE_3802_length_2794_cov_272.649761_g2653_i0.p1|pt3343	FTSHA_ARATH	FTSH10	ATP-dependent zinc metalloprotease FTSH 10, mitochondrial
Solyc4.0|unmapped|0|pt1432	NODE_21718_length_1284_cov_78646.877787_g14057_i0.p1|pt1432	PSBW_ARATH	PSBW	Photosystem II reaction center W protein, chloroplastic
Solyc4.0|unmapped|0|pt4667	NODE_6352_length_2373_cov_123.666957_g4455_i0.p2|pt4667	TOL9_ARATH	TOL9	TOM1-like protein 9
Solyc4.0|unmapped|0|pt2716	NODE_3195_length_2931_cov_47.797761_g2217_i0.p1|pt2716	ADH1_NEUCR	adh-1	Alcohol dehydrogenase 1
Solyc4.0|unmapped|0|pt2401	NODE_2936_length_2999_cov_26.108681_g2045_i0.p1|pt2401	TPS16_SOLLC	TPS16	Terpene synthase 16
Solyc4.0|unmapped|0|pt2260	NODE_28292_length_957_cov_49.054299_g18053_i0.p1|pt2260	AIL7_ARATH	AIL7	AP2-like ethylene-responsive transcription factor AIL7
Solyc4.0|chr09|5498717|pt5311	NODE_8694_length_2112_cov_456.288867_g4254_i3.p1|pt5311	TIC56_ARATH	TIC56	Protein TIC 56, chloroplastic
Solyc4.0|chr08|7139419|pt0294	NODE_1242_length_3614_cov_168.571025_g852_i0.p1|pt0294	CURE1_SOLLC	GeneName_NotFound	Cuscuta receptor 1
Solyc4.0|chr10|59965827|pt3463	NODE_3937_length_2769_cov_101.200668_g1026_i1.p1|pt3463	ACA11_ARATH	ACA11	Putative calcium-transporting ATPase 11, plasma membrane-type
Solyc4.0|chr10|39617872|pt1758	NODE_24155_length_1157_cov_980.612546_g14075_i1.p1|pt1758	PABN2_ARATH	PABN2	Polyadenylate-binding protein 2
Solyc4.0|chr02|43464203|pt1567	NODE_22677_length_1232_cov_654.169111_g14611_i0.p1|pt1567	PSE1_ARATH	PSE1	Protein LEAD-SENSITIVE 1
Solyc4.0|chr08|60383435|pt2529	NODE_3036_length_2970_cov_230.598205_g2108_i0.p2|pt2529	PURU2_ARATH	PURU2	Formyltetrahydrofolate deformylase 2, mitochondrial
Solyc4.0|chr05|58403814|pt0182	NODE_11591_length_1875_cov_38.033296_g8014_i0.p1|pt0182	PME12_ARATH	PME12	Probable pectinesterase/pectinesterase inhibitor 12
Solyc4.0|unmapped|0|pt2418	NODE_29492_length_903_cov_1416.481928_g18871_i0.p1|pt2418	CML13_ARATH	CML13	Probable calcium-binding protein CML13
Solyc4.0|unmapped|0|pt0026	NODE_10218_length_1975_cov_116.973712_g1527_i3.p1|pt0026	SYD_ARATH	SYD	Chromatin structure-remodeling complex protein SYD
Solyc4.0|unmapped|0|pt0631	NODE_14_length_7503_cov_971.900135_g2_i2.p1|pt0631	ACCD_SOLLC	accD	Acetyl-coenzyme A carboxylase carboxyl transferase subunit beta, chloroplastic
Solyc4.0|unmapped|0|pt4858	NODE_7059_length_2283_cov_626.952941_g4931_i0.p1|pt4858	WIP1_ARATH	WIP1	WPP domain-interacting protein 1
Solyc4.0|unmapped|0|pt4506	NODE_5775_length_2454_cov_118.064259_g4043_i0.p1|pt4506	FBL11_ARATH	FBL11	BTB/POZ domain-containing protein FBL11
Solyc4.0|chr02|33127668|pt4764	NODE_6738_length_2322_cov_149.826590_g4712_i0.p1|pt4764	BAM8_ARATH	BAM8	Beta-amylase 8
Solyc4.0|unmapped|0|pt4185	NODE_5057_length_2561_cov_280.932878_g3528_i0.p1|pt4185	PPR51_ARATH	GeneName_NotFound	Pentatricopeptide repeat-containing protein At1g19525
Solyc4.0|chr10|61032912|pt5155	NODE_8088_length_2172_cov_1102.957599_g5650_i0.p1|pt5155	SYNC1_ARATH	SYNC1	Asparagine--tRNA ligase, cytoplasmic 1
Solyc4.0|chr04|2270778|pt0780	NODE_1624_length_3438_cov_57.286181_g1127_i0.p1|pt0780	ATG9_ARATH	ATG9	Autophagy-related protein 9
Solyc4.0|chr05|64406603|pt5314	NODE_869_length_3870_cov_92.282065_g587_i0.p2|pt5314	UGT9_GARJA	UGT94E5	Beta-D-glucosyl crocetin beta-1,6-glucosyltransferase
Solyc4.0|unmapped|0|pt2499	NODE_30093_length_875_cov_644.659601_g19308_i0.p1|pt2499	PEN2_ARATH	GeneName_NotFound	Probable gamma-secretase subunit PEN-2
Solyc4.0|chr06|2066426|pt4702	NODE_6489_length_2355_cov_443.277388_g4542_i0.p1|pt4702	PPR28_ARATH	GeneName_NotFound	Pentatricopeptide repeat-containing protein At1g09900
Solyc4.0|unmapped|0|pt4652	NODE_6302_length_2380_cov_181.420459_g4418_i0.p1|pt4652	HSDD3_ARATH	3BETAHSD/D3	3beta-hydroxysteroid-dehydrogenase/decarboxylase isoform 3
Solyc4.0|unmapped|0|pt3839	NODE_4441_length_2668_cov_476.339114_g3089_i0.p2|pt3839	CSK_ARATH	CSK	Chloroplast sensor kinase, chloroplastic
Solyc4.0|unmapped|0|pt4541	NODE_5893_length_2439_cov_63.878698_g4134_i0.p1|pt4541	CTR1_ARATH	CTR1	Serine/threonine-protein kinase CTR1
Solyc4.0|chr11|52344724|pt0479	NODE_13803_length_1727_cov_43.229141_g152_i2.p2|pt0479	RGA3_SOLBU	RGA3	Putative disease resistance protein RGA3
Solyc4.0|unmapped|0|pt3028	NODE_34660_length_681_cov_9.805921_g23016_i0.p1|pt3028	RBS1_SOLLC	RBCS1	Ribulose bisphosphate carboxylase small subunit, chloroplastic 1
Solyc4.0|unmapped|0|pt1498	NODE_22185_length_1259_cov_48.950253_g14311_i0.p1|pt1498	YIP4A_ARATH	YIP4A	Protein YIP4a
Solyc4.0|unmapped|0|pt3664	NODE_4211_length_2711_cov_104.846475_g2931_i0.p2|pt3664	RRT4_ARATH	RRT4	Rhamnogalacturonan I rhamnosyltransferase 1
Solyc4.0|unmapped|0|pt3315	NODE_37631_length_584_cov_24027.264188_g17623_i2.p1|pt3315	TLP_ACTDE	tlp	Thaumatin-like protein
Solyc4.0|unmapped|0|pt1626	NODE_23136_length_1208_cov_17.951542_g14881_i0.p2|pt1626	AB8G_ARATH	ABCG8	ABC transporter G family member 8
Solyc4.0|chr06|18357330|pt0740	NODE_15978_length_1596_cov_820.520026_g9900_i1.p1|pt0740	VPS27_YEAST	VPS27	Vacuolar protein sorting-associated protein 27
Solyc4.0|chr01|79037597|pt0437	NODE_13523_length_1744_cov_93.955117_g8960_i1.p1|pt0437	ADNT1_ARATH	ADNT1	Mitochondrial adenine nucleotide transporter ADNT1
Solyc4.0|chr01|82319148|pt1747	NODE_24083_length_1161_cov_21.752757_g15449_i0.p1|pt1747	PME22_ARATH	PME22	Putative pectinesterase/pectinesterase inhibitor 22
Solyc4.0|unmapped|0|pt1124	NODE_19074_length_1423_cov_73.545926_g12530_i0.p1|pt1124	REV3_ARATH	REV3	DNA polymerase zeta catalytic subunit
Solyc4.0|chr04|7235457|pt1525	NODE_22368_length_1249_cov_200.025510_g14415_i0.p1|pt1525	CBP_ORYSJ	CBP	Calcium-binding protein CBP
Solyc4.0|chr04|61452982|pt1326	NODE_20780_length_1334_cov_10.687550_g13508_i0.p2|pt1326	OBL1_ARATH	OBL1	Triacylglycerol lipase OBL1
Solyc4.0|chr05|8030295|pt1808	NODE_244_length_4795_cov_126.618594_g35_i2.p1|pt1808	TNO1_ARATH	TNO1	Trans-Golgi network-localized SYP41-interacting protein 1
Solyc4.0|unmapped|0|pt2851	NODE_33151_length_741_cov_10.175150_g21672_i0.p1|pt2851	ARFK_ARATH	ARF11	Auxin response factor 11
Solyc4.0|unmapped|0|pt3405	NODE_38723_length_554_cov_90276.403326_g26846_i0.p1|pt3405	CB2B_SOLLC	CAB1B	Chlorophyll a-b binding protein 1B, chloroplastic
Solyc4.0|unmapped|0|pt4166	NODE_5025_length_2568_cov_27.555912_g2884_i1.p1|pt4166	Y5900_ARATH	GeneName_NotFound	Putative receptor-like protein kinase At5g39000
Solyc4.0|chr05|4069348|pt3812	NODE_4403_length_2677_cov_289.514209_g3060_i0.p1|pt3812	RLP4_ARATH	RLP4	Receptor-like protein 4
Solyc4.0|chr00|1581314|pt5138	NODE_7_length_9062_cov_126.790299_g4_i0.p1|pt5138	TI214_SOLLC	TIC214	Protein TIC 214
Solyc4.0|unmapped|0|pt3397	NODE_38623_length_557_cov_12.814050_g26747_i0.p1|pt3397	MCCA_ARATH	MCCA	Methylcrotonoyl-CoA carboxylase subunit alpha, mitochondrial
Solyc4.0|unmapped|0|pt2287	NODE_28480_length_949_cov_23.166667_g18181_i0.p1|pt2287	SUT21_ARATH	SULTR2;1	Sulfate transporter 2.1
Solyc4.0|chr08|55170874|pt3214	NODE_364_length_4509_cov_122.339270_g208_i2.p1|pt3214	PPA27_ARATH	PAP27	Probable inactive purple acid phosphatase 27
Solyc4.0|chr01|84468682|pt5099	NODE_7855_length_2195_cov_32.608388_g5490_i0.p2|pt5099	ATL72_ARATH	ATL72	RING-H2 finger protein ATL72
Solyc4.0|chr04|56942130|pt2350	NODE_2894_length_3010_cov_70.850868_g2015_i0.p1|pt2350	IP5P3_ARATH	IP5P3	Type IV inositol polyphosphate 5-phosphatase 3
Solyc4.0|unmapped|0|pt3241	NODE_36795_length_608_cov_9.921495_g24997_i0.p3|pt3241	TRX2_MAGO7	TRX2	Thioredoxin-2
Solyc4.0|chr04|7419037|pt1346	NODE_20935_length_1325_cov_212.054313_g5437_i4.p3|pt1346	FPGS2_ARATH	FPGS2	Folylpolyglutamate synthase
Solyc4.0|unmapped|0|pt2665	NODE_31440_length_815_cov_24.932615_g20301_i0.p1|pt2665	SMD1B_ARATH	SMD1B	Small nuclear ribonucleoprotein SmD1b
Solyc4.0|chr01|72893396|pt2796	NODE_3260_length_2915_cov_1220.921182_g2027_i1.p1|pt2796	NOG1_ARATH	GeneName_NotFound	Nucleolar GTP-binding protein 1
Solyc4.0|chr06|42088986|pt1685	NODE_23642_length_1183_cov_91.482883_g15178_i0.p1|pt1685	SA1B2_ARATH	SAE1B-2	SUMO-activating enzyme subunit 1B-2
Solyc4.0|chr08|36795224|pt3192	NODE_36244_length_626_cov_3.929476_g24480_i0.p1|pt3192	PSBP_SOLLC	PSBP	Oxygen-evolving enhancer protein 2, chloroplastic
Solyc4.0|chr07|63573109|pt1914	NODE_25393_length_1094_cov_3591.006856_g1324_i6.p1|pt1914	OP21B_ARATH	OEP21B	Outer envelope pore protein 21B, chloroplastic
Solyc4.0|unmapped|0|pt3640	NODE_4174_length_2721_cov_196.076662_g2909_i0.p2|pt3640	ZW10_ARATH	ZW10	Centromere/kinetochore protein zw10 homolog
Solyc4.0|unmapped|0|pt4514	NODE_5804_length_2450_cov_456.175011_g4064_i0.p1|pt4514	ERD7_ARATH	ERD7	Protein EARLY-RESPONSIVE TO DEHYDRATION 7, chloroplastic
Solyc4.0|unmapped|0|pt2479	NODE_2993_length_2981_cov_117.969739_g2084_i0.p1|pt2479	ARAK_ARATH	ARA1	L-arabinokinase
Solyc4.0|unmapped|0|pt2742	NODE_32097_length_785_cov_51361.758427_g20803_i0.p1|pt2742	PSAK_ARATH	PSAK	Photosystem I reaction center subunit psaK, chloroplastic
Solyc4.0|unmapped|0|pt1660	NODE_2337_length_3168_cov_486.194507_g1619_i0.p1|pt1660	AB9B_ARATH	ABCB9	ABC transporter B family member 9
Solyc4.0|unmapped|0|pt3235	NODE_36713_length_610_cov_56476.646182_g24920_i0.p1|pt3235	R13A4_ARATH	RPL13AD	Large ribosomal subunit protein uL13w
Solyc4.0|unmapped|0|pt3475	NODE_3952_length_2766_cov_44.532492_g2755_i0.p1|pt3475	SRF8_ARATH	SRF8	Protein STRUBBELIG-RECEPTOR FAMILY 8
Solyc4.0|chr06|35807127|pt0454	NODE_13625_length_1738_cov_40.953153_g9258_i0.p1|pt0454	PGLR_VITVI	GeneName_NotFound	Probable polygalacturonase
Solyc4.0|unmapped|0|pt0574	NODE_14556_length_1681_cov_368.729478_g9164_i1.p1|pt0574	RH13_ORYSJ	GeneName_NotFound	DEAD-box ATP-dependent RNA helicase 13
Solyc4.0|chr01|79131394|pt4191	NODE_5064_length_2559_cov_960.676187_g3532_i0.p1|pt4191	STR4_ARATH	STR4	Rhodanese-like domain-containing protein 4, chloroplastic
Solyc4.0|chr04|59112095|pt0142	NODE_111_length_5457_cov_357.692608_g48_i1.p1|pt0142	Y1591_ARATH	GeneName_NotFound	ATPase family AAA domain-containing protein At1g05910
Solyc4.0|unmapped|0|pt4898	NODE_7200_length_2268_cov_1078.341230_g3566_i1.p1|pt4898	NHX1_ORYSJ	NHX1	Sodium/hydrogen exchanger 1
Solyc4.0|chr03|62201973|pt0714	NODE_15670_length_1614_cov_1873.272550_g10504_i0.p1|pt0714	GBLP_TOBAC	ARCA	Small ribosomal subunit protein RACK1
Solyc4.0|chr07|7030466|pt0359	NODE_1290_length_3590_cov_382.197612_g891_i0.p1|pt0359	SAC4_ARATH	SAC4	Phosphoinositide phosphatase SAC4
Solyc4.0|chr02|45565012|pt0205	NODE_11809_length_1859_cov_249.239642_g8152_i0.p1|pt0205	AROD1_ARATH	ADT1	Arogenate dehydratase/prephenate dehydratase 1, chloroplastic
Solyc4.0|unmapped|0|pt4917	NODE_7275_length_2258_cov_343.645309_g4612_i1.p1|pt4917	EF3_SCHPO	tef3	Elongation factor 3
Solyc4.0|unmapped|0|pt3916	NODE_4553_length_2648_cov_103.438058_g972_i3.p4|pt3916	RBS1_SOLLC	RBCS1	Ribulose bisphosphate carboxylase small subunit, chloroplastic 1
Solyc4.0|unmapped|0|pt1788	NODE_24355_length_1145_cov_1058.086754_g15599_i0.p1|pt1788	BSH_ARATH	BSH	Chromatin structure-remodeling complex protein BSH
Solyc4.0|chr02|47446703|pt1100	NODE_18883_length_1431_cov_53966.044183_g1638_i70.p1|pt1100	CAHC_TOBAC	GeneName_NotFound	Carbonic anhydrase, chloroplastic
Solyc4.0|unmapped|0|pt4978	NODE_7511_length_2232_cov_159.610931_g5244_i0.p1|pt4978	DCL2_ARATH	GeneName_NotFound	Endoribonuclease Dicer homolog 2
Solyc4.0|unmapped|0|pt0939	NODE_17548_length_1506_cov_430.622470_g3741_i1.p2|pt0939	Y4990_ARATH	GeneName_NotFound	Uncharacterized protein At4g19900
Solyc4.0|unmapped|0|pt2559	NODE_30614_length_852_cov_21.397946_g19681_i0.p1|pt2559	CSCL8_ARATH	GeneName_NotFound	CSC1-like protein At3g54510
Solyc4.0|chr06|1900889|pt2405	NODE_293_length_4661_cov_221.792502_g201_i0.p1|pt2405	CLASP_ARATH	CLASP	CLIP-associated protein
Solyc4.0|unmapped|0|pt2853	NODE_33164_length_740_cov_56.010495_g21684_i0.p1|pt2853	MUC21_ARATH	MUCI21	Xylan glycosyltransferase MUCI21
Solyc4.0|unmapped|0|pt2376	NODE_29132_length_920_cov_146.493506_g18623_i0.p1|pt2376	DRL27_ARATH	GeneName_NotFound	Disease resistance protein At4g27190
Solyc4.0|unmapped|0|pt4012	NODE_4741_length_2615_cov_208.913454_g2578_i1.p1|pt4012	TCTP_ALTAL	GeneName_NotFound	Translationally-controlled tumor protein homolog
Solyc4.0|unmapped|0|pt4346	NODE_5348_length_2518_cov_125.264213_g3732_i0.p1|pt4346	PTAR1_HUMAN	PTAR1	Protein prenyltransferase alpha subunit repeat-containing protein 1
Solyc4.0|unmapped|0|pt4581	NODE_6061_length_2413_cov_53.949145_g4246_i0.p1|pt4581	FBRL_NEUCR	nop-1	rRNA 2'-O-methyltransferase fibrillarin
Solyc4.0|chr03|58217526|pt4947	NODE_740_length_3977_cov_943.509734_g496_i0.p1|pt4947	CDC23_ARATH	APC8	Anaphase-promoting complex subunit 8
Solyc4.0|chr01|85372212|pt3518	NODE_4010_length_2752_cov_3553.472191_g2792_i0.p1|pt3518	XYL2_MEDSV	Xyl2	Beta-xylosidase/alpha-L-arabinofuranosidase 2
Solyc4.0|unmapped|0|pt2092	NODE_2674_length_3066_cov_203.746408_g1457_i1.p1|pt2092	FLS2_ORYSJ	FLS2	LRR receptor-like serine/threonine-protein kinase FLS2
Solyc4.0|unmapped|0|pt1587	NODE_22834_length_1224_cov_299.105126_g14705_i0.p1|pt1587	P2C59_ARATH	WIN2	Probable protein phosphatase 2C 59
Solyc4.0|unmapped|0|pt3377	NODE_3841_length_2785_cov_427.371681_g2681_i0.p1|pt3377	IDD9_ARATH	BIB	Zinc finger protein BALDIBIS
Solyc4.0|unmapped|0|pt2203	NODE_2772_length_3041_cov_400.981469_g1927_i0.p1|pt2203	SGAT_ARATH	AGT1	Serine--glyoxylate aminotransferase
Solyc4.0|unmapped|0|pt3837	NODE_4439_length_2669_cov_81.879045_g3087_i0.p2|pt3837	PAB_ARATH	PAB	Protein IN CHLOROPLAST ATPASE BIOGENESIS, chloroplastic
Solyc4.0|unmapped|0|pt2569	NODE_30732_length_847_cov_37.308786_g14001_i1.p1|pt2569	RQL3_ARATH	RECQL3	ATP-dependent DNA helicase Q-like 3
Solyc4.0|unmapped|0|pt4364	NODE_5391_length_2511_cov_180.845365_g2226_i1.p1|pt4364	OFT35_ARATH	OFUT35	O-fucosyltransferase 35
Solyc4.0|unmapped|0|pt4158	NODE_5014_length_2570_cov_181.054866_g3500_i0.p1|pt4158	CERK_ARATH	CERK	Ceramide kinase
Solyc4.0|unmapped|0|pt0141	NODE_11187_length_1903_cov_700.351366_g7738_i0.p1|pt0141	P2C06_ARATH	GeneName_NotFound	Probable protein phosphatase 2C 6
Solyc4.0|unmapped|0|pt1967	NODE_2580_length_3091_cov_119.945991_g1758_i1.p1|pt1967	GOX_SPIOL	GeneName_NotFound	Glycolate oxidase
Solyc4.0|unmapped|0|pt3120	NODE_35494_length_650_cov_67.632582_g23773_i0.p1|pt3120	PTR2_ARATH	NPF8.3	Protein NRT1/ PTR FAMILY 8.3
Solyc4.0|unmapped|0|pt3400	NODE_38655_length_556_cov_49.509317_g26779_i0.p1|pt3400	SY124_ARATH	SYP124	Syntaxin-124
Solyc4.0|unmapped|0|pt1021	NODE_18183_length_1474_cov_80.144897_g12012_i0.p1|pt1021	U76E1_SOLLC	UGT76E1	UDP-glycosyltransferase 76E1
Solyc4.0|unmapped|0|pt2114	NODE_26_length_6699_cov_400.145638_g9_i1.p1|pt2114	REC1_ARATH	REC1	Protein REDUCED CHLOROPLAST COVERAGE 1
Solyc4.0|unmapped|0|pt0107	NODE_10926_length_1923_cov_102.108649_g7564_i0.p1|pt0107	EPN1_ARATH	EPSIN1	Clathrin interactor EPSIN 1
Solyc4.0|chr07|66957739|pt3683	NODE_4236_length_2705_cov_127.471125_g2948_i0.p1|pt3683	AB3C_ARATH	ABCC3	ABC transporter C family member 3
Solyc4.0|unmapped|0|pt4243	NODE_5163_length_2546_cov_103.768702_g3597_i0.p2|pt4243	ATG1C_ARATH	ATG1C	Serine/threonine-protein kinase ATG1c
Solyc4.0|unmapped|0|pt3183	NODE_3612_length_2838_cov_142.133454_g2522_i0.p1|pt3183	DEAH4_ARATH	GeneName_NotFound	Probable pre-mRNA-splicing factor ATP-dependent RNA helicase DEAH4
Solyc4.0|unmapped|0|pt2103	NODE_268_length_4729_cov_335.779639_g186_i0.p1|pt2103	AB32G_ARATH	ABCG32	ABC transporter G family member 32
Solyc4.0|unmapped|0|pt3607	NODE_4128_length_2730_cov_274.613850_g2875_i0.p1|pt3607	P2C06_ORYSJ	PP2C06	Probable protein phosphatase 2C 6
Solyc4.0|unmapped|0|pt4435	NODE_5535_length_2489_cov_855.514487_g3869_i0.p2|pt4435	GUN25_ARATH	KOR	Endoglucanase 25
Solyc4.0|unmapped|0|pt2275	NODE_28393_length_952_cov_174.604096_g18124_i0.p1|pt2275	NU2C2_TOBAC	ndhB2	NAD(P)H-quinone oxidoreductase subunit 2 B, chloroplastic
Solyc4.0|unmapped|0|pt0857	NODE_16928_length_1541_cov_119.997275_g11287_i0.p1|pt0857	SCP16_ARATH	SCPL16	Serine carboxypeptidase-like 16
Solyc4.0|chr03|60299071|pt2052	NODE_26460_length_1043_cov_47.580412_g16880_i0.p1|pt2052	EB1B_ARATH	EB1B	Microtubule-associated protein RP/EB family member 1B
Solyc4.0|chr12|65131547|pt0984	NODE_17903_length_1487_cov_72.099717_g11867_i0.p1|pt0984	TE4_HUMLU	TE4	Acyl-coenzyme A thioesterase 4, mitochondrial
Solyc4.0|chr01|46851740|pt4803	NODE_6893_length_2304_cov_161.541013_g4813_i0.p1|pt4803	DET1_SOLLC	DET1	Light-mediated development protein DET1
Solyc4.0|unmapped|0|pt4628	NODE_6202_length_2392_cov_507.555412_g3474_i1.p1|pt4628	ICR4_ARATH	ICR4	Interactor of constitutive active ROPs 4
Solyc4.0|unmapped|0|pt5315	NODE_86_length_5686_cov_312.382683_g57_i0.p1|pt5315	GLSN_MEDSA	GeneName_NotFound	Glutamate synthase [NADH], amyloplastic
Solyc4.0|unmapped|0|pt0201	NODE_1175_length_3665_cov_145.923998_g807_i0.p1|pt0201	C3H64_ARATH	GeneName_NotFound	Zinc finger CCCH domain-containing protein 64
Solyc4.0|unmapped|0|pt2481	NODE_29956_length_882_cov_10.893696_g19206_i0.p1|pt2481	RL212_ARATH	RPL21E	Large ribosomal subunit protein eL21x/eL21w
Solyc4.0|unmapped|0|pt2935	NODE_33811_length_713_cov_32.879688_g6586_i1.p1|pt2935	TBL33_ARATH	TBL33	Protein trichome birefringence-like 33
Solyc4.0|unmapped|0|pt1588	NODE_22852_length_1223_cov_520.842609_g14192_i1.p1|pt1588	ACD11_ARATH	ACD11	Accelerated cell death 11
Solyc4.0|unmapped|0|pt3172	NODE_36022_length_632_cov_1193.488372_g24271_i0.p1|pt3172	ICI1_SOLPE	GeneName_NotFound	Wound-induced proteinase inhibitor 1
Solyc4.0|chr05|63531861|pt1771	NODE_24254_length_1152_cov_707.823911_g3286_i1.p1|pt1771	CSPLC_VITVI	GeneName_NotFound	CASP-like protein 2B1
Solyc4.0|unmapped|0|pt1907	NODE_2533_length_3108_cov_506.848764_g1754_i0.p1|pt1907	BRL2_ARATH	BRL2	Serine/threonine-protein kinase BRI1-like 2
Solyc4.0|unmapped|0|pt3298	NODE_37469_length_589_cov_8.457364_g25642_i0.p2|pt3298	H3_PHANO	HHT1	Histone H3
Solyc4.0|unmapped|0|pt5348	NODE_8816_length_2101_cov_779.979290_g6151_i0.p1|pt5348	6PGL2_ORYSJ	GeneName_NotFound	Probable 6-phosphogluconolactonase 2
Solyc4.0|unmapped|0|pt5331	NODE_8756_length_2107_cov_47.746804_g6107_i0.p1|pt5331	STU_ARATH	STU	Protein kinase STUNTED
Solyc4.0|unmapped|0|pt3324	NODE_3773_length_2800_cov_667.483682_g2636_i0.p1|pt3324	UCRIA_SOLTU	petC	Cytochrome b6-f complex iron-sulfur subunit, chloroplastic
Solyc4.0|chr06|30666235|pt1400	NODE_21399_length_1301_cov_213.938111_g13867_i0.p1|pt1400	HMGB7_ARATH	HMGB7	High mobility group B protein 7
Solyc4.0|chr09|68128161|pt1502	NODE_22230_length_1257_cov_97.548986_g5868_i1.p1|pt1502	WTF1_ARATH	GeneName_NotFound	Protein WHAT'S THIS FACTOR 1 homolog, chloroplastic
Solyc4.0|unmapped|0|pt2582	NODE_30823_length_843_cov_10.310390_g19847_i0.p1|pt2582	GLYI4_ARATH	GLYI4	Glyoxylase I 4
Solyc4.0|unmapped|0|pt2105	NODE_26906_length_1021_cov_1738.034810_g17177_i0.p1|pt2105	NIFU1_ARATH	NIFU1	NifU-like protein 1, chloroplastic
Solyc4.0|chr08|58722905|pt3601	NODE_4120_length_2732_cov_132.886047_g2869_i0.p1|pt3601	PP444_ARATH	GeneName_NotFound	Pentatricopeptide repeat-containing protein At5g64320, mitochondrial
Solyc4.0|unmapped|0|pt4868	NODE_708_length_4009_cov_406.240600_g476_i0.p2|pt4868	PHYB1_SOLLC	PHYB1	Phytochrome B1
Solyc4.0|unmapped|0|pt2006	NODE_26092_length_1062_cov_185.486350_g9806_i1.p1|pt2006	HSP7C_PETHY	HSP70	Heat shock cognate 70 kDa protein
Solyc4.0|unmapped|0|pt0382	NODE_13071_length_1774_cov_67.161082_g8946_i0.p1|pt0382	DAT2D_SOYBN	DGAT2D	Diacylglycerol O-acyltransferase 2D
Solyc4.0|unmapped|0|pt1757	NODE_24151_length_1157_cov_21606.156827_g15489_i0.p1|pt1757	RS4_SOLTU	RPS4	Small ribosomal subunit protein eS4
Solyc4.0|chr08|62589652|pt2849	NODE_3311_length_2904_cov_1019.636877_g2306_i0.p2|pt2849	GRF3_ARATH	GRF3	Growth-regulating factor 3
Solyc4.0|unmapped|0|pt3265	NODE_3708_length_2815_cov_624.169584_g1191_i1.p1|pt3265	SAU72_ARATH	SAUR72	Auxin-responsive protein SAUR72
Solyc4.0|chr01|89174960|pt1401	NODE_2139_length_3236_cov_2289.575719_g1484_i0.p1|pt1401	BGAL3_ARATH	BGAL3	Beta-galactosidase 3
Solyc4.0|unmapped|0|pt4672	NODE_6372_length_2369_cov_183.550958_g4469_i0.p1|pt4672	HEAT6_HUMAN	HEATR6	HEAT repeat-containing protein 6
Solyc4.0|chr07|67636327|pt4262	NODE_5194_length_2540_cov_25815.546818_g3622_i0.p1|pt4262	RECAC_ARATH	RECA	DNA repair protein recA homolog 1, chloroplastic
Solyc4.0|chr11|14757628|pt0241	NODE_12047_length_1843_cov_176.550847_g8308_i0.p1|pt0241	MTEF9_ARATH	MTERF9	Transcription termination factor MTERF9, chloroplastic
Solyc4.0|unmapped|0|pt3045	NODE_34830_length_674_cov_136.938436_g23165_i0.p1|pt3045	21KD_DAUCA	GeneName_NotFound	21 kDa protein
Solyc4.0|unmapped|0|pt2504	NODE_30121_length_874_cov_30.555556_g19327_i0.p1|pt2504	ADT2_MAIZE	ANT2	ADP,ATP carrier protein 2, mitochondrial
Solyc4.0|chr05|9246233|pt1539	NODE_22443_length_1245_cov_379.645051_g14462_i0.p1|pt1539	KAD4_ORYSJ	ADK-B	Adenylate kinase 4
Solyc4.0|unmapped|0|pt4913	NODE_7262_length_2260_cov_816.461820_g5079_i0.p1|pt4913	ALF2_PARBA	FBA2	Fructose-bisphosphate aldolase 2
Solyc4.0|unmapped|0|pt1323	NODE_2076_length_3255_cov_81.072596_g1442_i0.p1|pt1323	KN5C_TOBAC	KIN5C	Kinesin-like protein KIN-5C
Solyc4.0|unmapped|0|pt0401	NODE_13189_length_1766_cov_563.209687_g7559_i2.p1|pt0401	YCF2_SOLLC	ycf2-A	Protein Ycf2
Solyc4.0|unmapped|0|pt2879	NODE_3334_length_2899_cov_186.573248_g2321_i0.p2|pt2879	TAF5_ARATH	TAF5	Transcription initiation factor TFIID subunit 5
Solyc4.0|unmapped|0|pt3391	NODE_38579_length_558_cov_11.729897_g26703_i0.p1|pt3391	CMT2_ARATH	CMT2	DNA (cytosine-5)-methyltransferase CMT2
Solyc4.0|unmapped|0|pt1473	NODE_22009_length_1269_cov_57.037625_g14211_i0.p1|pt1473	AHL1_ARATH	AHL1	AT-hook motif nuclear-localized protein 1
Solyc4.0|chr03|4362731|pt1617	NODE_23085_length_1211_cov_34.310193_g7021_i1.p1|pt1617	ARFH_ARATH	ARF8	Auxin response factor 8
Solyc4.0|unmapped|0|pt1512	NODE_22292_length_1253_cov_3879.072034_g14372_i0.p1|pt1512	PIP27_ARATH	PIP2-7	Aquaporin PIP2-7
Solyc4.0|unmapped|0|pt5015	NODE_7623_length_2221_cov_44.539106_g4786_i1.p1|pt5015	Y4361_ARATH	GeneName_NotFound	Probable LRR receptor-like serine/threonine-protein kinase At4g36180
Solyc4.0|chr05|58358937|pt2436	NODE_2959_length_2992_cov_109.833505_g1818_i1.p1|pt2436	PP263_ARATH	GeneName_NotFound	Pentatricopeptide repeat-containing protein At3g42630
Solyc4.0|unmapped|0|pt0434	NODE_13504_length_1745_cov_551.334928_g9195_i0.p1|pt0434	TE2_HUMLU	TE2	Acyl-coenzyme A thioesterase 2, chloroplastic
Solyc4.0|chr01|82691931|pt0292	NODE_12425_length_1818_cov_3573.273352_g7681_i1.p1|pt0292	CALR_NICPL	CAL1	Calreticulin
Solyc4.0|unmapped|0|pt2522	NODE_3026_length_2973_cov_43.530690_g1874_i1.p1|pt2522	R27A3_ARATH	RPL27AC	Large ribosomal subunit protein uL15x
Solyc4.0|chr03|56835028|pt1813	NODE_2453_length_3136_cov_64.280770_g1694_i0.p1|pt1813	SBIR1_ARATH	SOBIR1	Leucine-rich repeat receptor-like serine/threonine/tyrosine-protein kinase SOBIR1
Solyc4.0|chr11|14757628|pt0727	NODE_15847_length_1604_cov_203.880470_g8308_i1.p1|pt0727	MTEF9_ARATH	MTERF9	Transcription termination factor MTERF9, chloroplastic
Solyc4.0|unmapped|0|pt4966	NODE_7456_length_2238_cov_33.623095_g5208_i0.p2|pt4966	PUB15_ARATH	PUB15	U-box domain-containing protein 15
Solyc4.0|unmapped|0|pt2764	NODE_3225_length_2923_cov_161.710526_g2242_i0.p1|pt2764	MANA3_ARATH	GeneName_NotFound	Probable alpha-mannosidase At5g66150
Solyc4.0|chr06|45119449|pt0744	NODE_15997_length_1595_cov_532.398160_g2814_i1.p1|pt0744	PCL1_ARATH	LUX	Transcription factor LUX
Solyc4.0|unmapped|0|pt4637	NODE_6240_length_2389_cov_37.923575_g4377_i0.p1|pt4637	PP181_ARATH	PCMP-E19	Pentatricopeptide repeat-containing protein At2g33680
Solyc4.0|chr04|9819951|pt3775	NODE_434_length_4365_cov_111.694082_g287_i1.p1|pt3775	EF3B_YEAST	HEF3	Elongation factor 3B
Solyc4.0|unmapped|0|pt4496	NODE_5729_length_2460_cov_294.909510_g4009_i0.p1|pt4496	CINV2_ARATH	CINV2	Alkaline/neutral invertase CINV2
Solyc4.0|chr04|329124|pt3527	NODE_4023_length_2749_cov_418.062033_g2801_i0.p1|pt3527	PPA2_ARATH	PAP2	Probable inactive purple acid phosphatase 2
Solyc4.0|chr12|2369495|pt3975	NODE_4655_length_2628_cov_463.762035_g1927_i1.p1|pt3975	SIPKK_TOBAC	SIPKK	Mitogen-activated protein kinase kinase SIPKK
Solyc4.0|chr09|60301645|pt2835	NODE_33019_length_746_cov_62243.558692_g21562_i0.p1|pt2835	PSBW_SPIOL	psbW	Photosystem II reaction center W protein, chloroplastic
Solyc4.0|chr01|83826812|pt5021	NODE_7645_length_2218_cov_27.512354_g5340_i0.p1|pt5021	RPV1_VITRO	RPV1	Disease resistance protein RPV1
Solyc4.0|unmapped|0|pt2394	NODE_29288_length_913_cov_27.714286_g18726_i0.p1|pt2394	PDR3_TOBAC	PDR3	Pleiotropic drug resistance protein 3
Solyc4.0|chr04|63744322|pt5424	NODE_9222_length_2062_cov_128.729512_g6443_i0.p1|pt5424	CDPKT_ARATH	CPK29	Calcium-dependent protein kinase 29
Solyc4.0|unmapped|0|pt2042	NODE_26363_length_1048_cov_76.862564_g9028_i1.p1|pt2042	CURE1_SOLLC	GeneName_NotFound	Cuscuta receptor 1
Solyc4.0|unmapped|0|pt2205	NODE_2774_length_3041_cov_149.505054_g1929_i0.p1|pt2205	P2C47_ARATH	GeneName_NotFound	Probable protein phosphatase 2C 47
Solyc4.0|chr10|60129000|pt5034	NODE_7684_length_2213_cov_688.751869_g5371_i0.p1|pt5034	GLDH_ARATH	GLDH	L-galactono-1,4-lactone dehydrogenase, mitochondrial
Solyc4.0|chr00|3801128|pt0882	NODE_1710_length_3383_cov_35780.880363_g655_i18.p2|pt0882	RR7_TOBAC	rps7-A	Small ribosomal subunit protein uS7cz/uS7cy
Solyc4.0|unmapped|0|pt4003	NODE_471_length_4309_cov_810.654863_g267_i1.p1|pt4003	COPG_ARATH	GeneName_NotFound	Coatomer subunit gamma
Solyc4.0|unmapped|0|pt4370	NODE_5403_length_2509_cov_67.300493_g3774_i0.p1|pt4370	THF1_SOLTU	THF1	Protein THYLAKOID FORMATION1, chloroplastic
Solyc4.0|chr09|5768258|pt0318	NODE_12590_length_1807_cov_216.031142_g8639_i0.p1|pt0318	C98A2_SOYBN	CYP98A2	Cytochrome P450 98A2
Solyc4.0|unmapped|0|pt0092	NODE_10806_length_1931_cov_1726.328310_g7481_i0.p2|pt0092	HIS1B_ARATH	HISN1B	ATP phosphoribosyltransferase 2, chloroplastic
Solyc4.0|unmapped|0|pt2963	NODE_34075_length_703_cov_6.738095_g22481_i0.p1|pt2963	LPAI_ARATH	PLA1	Phospholipase A I
Solyc4.0|unmapped|0|pt3122	NODE_3550_length_2849_cov_2068.658501_g1606_i2.p3|pt3122	AB3F_ARATH	ABCF3	ABC transporter F family member 3
Solyc4.0|unmapped|0|pt2947	NODE_3392_length_2883_cov_671.521352_g1155_i1.p1|pt2947	UBP23_ARATH	UBP23	Ubiquitin carboxyl-terminal hydrolase 23
Solyc4.0|chr01|80104827|pt3594	NODE_4107_length_2734_cov_58.847802_g1770_i1.p1|pt3594	FRS3_ARATH	FRS3	Protein FAR1-RELATED SEQUENCE 3
Solyc4.0|chr06|1688733|pt1691	NODE_2367_length_3161_cov_26033.567034_g1638_i0.p4|pt1691	RL5_SOLME	RPL5	Large ribosomal subunit protein uL18
Solyc4.0|chr01|78894537|pt4367	NODE_539_length_4207_cov_2404.165941_g325_i1.p3|pt4367	BAG6_ARATH	BAG6	BAG family molecular chaperone regulator 6
Solyc4.0|unmapped|0|pt0870	NODE_16985_length_1538_cov_34.634812_g1894_i4.p2|pt0870	CASTO_LOTJA	CASTOR	Ion channel CASTOR
Solyc4.0|chr00|5890390|pt0799	NODE_16379_length_1575_cov_23.058589_g10945_i0.p2|pt0799	U1148_ARATH	SNRNP48	U11/U12 small nuclear ribonucleoprotein 48 kDa protein
Solyc4.0|chr04|1824046|pt1863	NODE_24985_length_1115_cov_311.639155_g15970_i0.p1|pt1863	ZFP4_ARATH	ZFP4	Zinc finger protein 4
Solyc4.0|unmapped|0|pt1575	NODE_22724_length_1230_cov_21.219533_g14640_i0.p2|pt1575	TBB3_MAIZE	TUBB3	Tubulin beta-3 chain
Solyc4.0|chr11|50294717|pt2278	NODE_28410_length_951_cov_149.678815_g18135_i0.p1|pt2278	ATL57_ARATH	ATL57	RING-H2 finger protein ATL57
Solyc4.0|chr01|84593123|pt4524	NODE_5831_length_2446_cov_458.801938_g4086_i0.p1|pt4524	TCP8_ARATH	TCP8	Transcription factor TCP8
Solyc4.0|unmapped|0|pt4073	NODE_4852_length_2596_cov_380.353547_g3385_i0.p1|pt4073	SOK3_ARATH	SOK3	Protein SOSEKI 3
Solyc4.0|chr03|59305953|pt2646	NODE_31288_length_822_cov_215.803738_g5754_i1.p1|pt2646	RFA1B_ORYSJ	RPA1B	Replication protein A 70 kDa DNA-binding subunit B
Solyc4.0|chr02|48041185|pt2756	NODE_32202_length_780_cov_562.892504_g20883_i0.p1|pt2756	TRXH2_ARATH	TRX2	Thioredoxin H2
Solyc4.0|unmapped|0|pt3552	NODE_4057_length_2743_cov_252.778652_g903_i1.p1|pt3552	RHD32_ARATH	GeneName_NotFound	Protein ROOT HAIR DEFECTIVE 3 homolog 2
Solyc4.0|unmapped|0|pt4004	NODE_4722_length_2618_cov_47.744597_g3296_i0.p1|pt4004	FRS10_ARATH	FRS10	Putative protein FAR1-RELATED SEQUENCE 10
Solyc4.0|unmapped|0|pt4430	NODE_5525_length_2491_cov_99.557899_g3864_i0.p1|pt4430	WTF1_ARATH	GeneName_NotFound	Protein WHAT'S THIS FACTOR 1 homolog, chloroplastic
Solyc4.0|chr01|73706765|pt0643	NODE_15084_length_1648_cov_111.133968_g7839_i1.p2|pt0643	NTAN1_ARATH	NTAN1	Protein N-terminal asparagine amidohydrolase
Solyc4.0|chr08|37054670|pt5107	NODE_7882_length_2192_cov_114.124115_g5086_i1.p1|pt5107	PP249_ARATH	PCMP-H56	Pentatricopeptide repeat-containing protein At3g22690
Solyc4.0|unmapped|0|pt2124	NODE_27081_length_1013_cov_201.777660_g17281_i0.p1|pt2124	COBL4_ARATH	COBL4	COBRA-like protein 4
Solyc4.0|chr08|1646559|pt4140	NODE_4984_length_2575_cov_98.603118_g3482_i0.p1|pt4140	IP5P2_ARATH	IP5P2	Type I inositol polyphosphate 5-phosphatase 2
Solyc4.0|unmapped|0|pt5509	NODE_98_length_5521_cov_147.087739_g64_i0.p1|pt5509	GHR1_ARATH	GHR1	LRR receptor-like serine/threonine-protein kinase GHR1
Solyc4.0|unmapped|0|pt3823	NODE_4415_length_2675_cov_107.413912_g3071_i0.p1|pt3823	KCC1A_EMENI	cmkA	Calcium/calmodulin-dependent protein kinase cmkA
Solyc4.0|unmapped|0|pt0772	NODE_16203_length_1584_cov_108.379881_g10835_i0.p1|pt0772	RECA3_ARATH	GeneName_NotFound	DNA repair protein recA homolog 3, mitochondrial
Solyc4.0|unmapped|0|pt5245	NODE_8420_length_2137_cov_3838.892442_g838_i3.p2|pt5245	PREP1_ARATH	PREP1	Presequence protease 1, chloroplastic/mitochondrial
Solyc4.0|chr07|51063066|pt0262	NODE_12177_length_1833_cov_363.659091_g8385_i0.p1|pt0262	NAC52_ARATH	NAC052	NAC domain containing protein 52
Solyc4.0|chr11|50671472|pt3739	NODE_4304_length_2694_cov_360.674933_g2995_i0.p1|pt3739	U2AFA_ORYSJ	U2AF35A	Splicing factor U2af small subunit A
Solyc4.0|unmapped|0|pt1010	NODE_18110_length_1478_cov_20.083986_g11979_i0.p1|pt1010	RUBB_PEA	GeneName_NotFound	RuBisCO large subunit-binding protein subunit beta, chloroplastic
Solyc4.0|chr07|64216572|pt2599	NODE_30965_length_836_cov_884.342071_g19953_i0.p1|pt2599	GSTX4_TOBAC	GeneName_NotFound	Probable glutathione S-transferase
Solyc4.0|unmapped|0|pt2402	NODE_29383_length_908_cov_27776.958084_g18801_i0.p1|pt2402	GRP1_SINAL	GeneName_NotFound	Glycine-rich RNA-binding protein GRP1A
Solyc4.0|chr09|67137599|pt2285	NODE_2846_length_3022_cov_728.063750_g1115_i1.p3|pt2285	PTAC5_ARATH	PTAC5	Protein disulfide isomerase pTAC5, chloroplastic
Solyc4.0|unmapped|0|pt1451	NODE_21821_length_1279_cov_128.570481_g14107_i0.p1|pt1451	MAKR6_ARATH	MAKR6	Probable membrane-associated kinase regulator 6
Solyc4.0|chr01|77555674|pt0349	NODE_12832_length_1789_cov_331.722028_g8791_i0.p1|pt0349	OTU4_ARATH	OTU4	OVARIAN TUMOR DOMAIN-containing deubiquitinating enzyme 4
Solyc4.0|chr08|61061262|pt5287	NODE_858_length_3877_cov_202.385121_g579_i0.p1|pt5287	CAOG1_ARATH	CuAOgamma1	Amine oxidase [copper-containing] gamma 1
Solyc4.0|unmapped|0|pt1287	NODE_20447_length_1352_cov_60.500391_g13308_i0.p1|pt1287	UXS5_ARATH	UXS5	UDP-glucuronic acid decarboxylase 5
Solyc4.0|unmapped|0|pt2096	NODE_26812_length_1026_cov_32.502623_g17109_i0.p1|pt2096	SPHK2_ARATH	SPHK2	Sphingosine kinase 2
Solyc4.0|unmapped|0|pt1662	NODE_23405_length_1195_cov_19.249554_g15043_i0.p1|pt1662	PUB34_ARATH	PUB34	U-box domain-containing protein 34
Solyc4.0|chr06|201258|pt1647	NODE_23303_length_1199_cov_6084.907638_g10278_i1.p1|pt1647	RS33_ARATH	RPS3C	Small ribosomal subunit protein uS3x
Solyc4.0|chr01|86076833|pt3040	NODE_3476_length_2864_cov_403.141168_g2424_i0.p1|pt3040	RPT3_ARATH	RPT3	Root phototropism protein 3
Solyc4.0|unmapped|0|pt3093	NODE_35261_length_659_cov_20.184300_g23560_i0.p1|pt3093	RS23_ASPFU	rps23	Small ribosomal subunit protein uS12
Solyc4.0|chr09|62989241|pt1119	NODE_19042_length_1424_cov_107.740933_g12511_i0.p1|pt1119	TPK1_ARATH	TPK1	Thiamine pyrophosphokinase 1
Solyc4.0|chr04|6059750|pt3778	NODE_4353_length_2686_cov_205.795637_g3029_i0.p1|pt3778	STL1_ARATH	STL1	Probable glycosyltransferase STELLO1
Solyc4.0|unmapped|0|pt4242	NODE_5161_length_2546_cov_177.974121_g3596_i0.p1|pt4242	DPH6_DANRE	dph6	Diphthine--ammonia ligase
Solyc4.0|chr11|51548135|pt3418	NODE_3885_length_2778_cov_94.679113_g2709_i0.p1|pt3418	ATG7_ARATH	ATG7	Ubiquitin-like modifier-activating enzyme atg7
Solyc4.0|unmapped|0|pt1775	NODE_24278_length_1150_cov_6152.213556_g15556_i0.p1|pt1775	AHK1_ARATH	AHK1	Histidine kinase 1
Solyc4.0|unmapped|0|pt3163	NODE_3592_length_2840_cov_1274.281532_g496_i2.p1|pt3163	CDC23_ARATH	APC8	Anaphase-promoting complex subunit 8
Solyc4.0|unmapped|0|pt0511	NODE_14036_length_1713_cov_52.975000_g9524_i0.p1|pt0511	PP117_ARATH	GeneName_NotFound	Pentatricopeptide repeat-containing protein At1g73400, mitochondrial
Solyc4.0|chr01|86135795|pt3650	NODE_4191_length_2717_cov_108.132753_g2917_i0.p1|pt3650	RBS1_SOLLC	RBCS1	Ribulose bisphosphate carboxylase small subunit, chloroplastic 1
Solyc4.0|unmapped|0|pt1305	NODE_20616_length_1343_cov_1005.191339_g7904_i1.p1|pt1305	GALE2_CYATE	GeneName_NotFound	UDP-glucose 4-epimerase GEPI48
Solyc4.0|chr05|62427797|pt0695	NODE_15522_length_1624_cov_67.737589_g10411_i0.p1|pt0695	GLIP_TANCI	GLIP	GDSL lipase
Solyc4.0|chr08|49726413|pt3096	NODE_3530_length_2855_cov_321.745147_g2461_i0.p1|pt3096	P2C06_ORYSJ	PP2C06	Probable protein phosphatase 2C 6
Solyc4.0|unmapped|0|pt1763	NODE_24192_length_1155_cov_13968.088725_g15512_i0.p1|pt1763	PSBS_SOLLC	PSBS	Photosystem II 22 kDa protein, chloroplastic
Solyc4.0|unmapped|0|pt2346	NODE_28935_length_929_cov_367.927570_g18494_i0.p1|pt2346	COB22_ARATH	GeneName_NotFound	Coatomer subunit beta'-2
Solyc4.0|unmapped|0|pt1549	NODE_22543_length_1239_cov_479.744425_g13608_i1.p1|pt1549	GAT22_ARATH	GATA22	Putative GATA transcription factor 22
Solyc4.0|chr12|3480105|pt3378	NODE_3843_length_2785_cov_377.160398_g2683_i0.p1|pt3378	TMN11_ARATH	TMN11	Transmembrane 9 superfamily member 11
Solyc4.0|unmapped|0|pt5092	NODE_7816_length_2198_cov_441.196706_g5464_i0.p1|pt5092	MTEF2_ARATH	MTERF2	Transcription termination factor MTERF2, chloroplastic
Solyc4.0|chr01|80080319|pt4700	NODE_647_length_4075_cov_274.609445_g431_i0.p1|pt4700	PDR2_ARATH	PDR2	Probable manganese-transporting ATPase PDR2
Solyc4.0|unmapped|0|pt3441	NODE_3913_length_2772_cov_598.710634_g2727_i0.p1|pt3441	P4KG7_ARATH	PI4KG7	Phosphatidylinositol 4-kinase gamma 7
Solyc4.0|unmapped|0|pt5415	NODE_914_length_3835_cov_67.259968_g614_i0.p1|pt5415	NU5M_OENBE	ND5	NADH-ubiquinone oxidoreductase chain 5
Solyc4.0|unmapped|0|pt3367	NODE_3829_length_2788_cov_536.894291_g2673_i0.p1|pt3367	MED12_ARATH	MED12	Mediator of RNA polymerase II transcription subunit 12
Solyc4.0|unmapped|0|pt1756	NODE_24143_length_1158_cov_73.482949_g14376_i1.p1|pt1756	CCNB2_SOYBN	GeneName_NotFound	G2/mitotic-specific cyclin S13-7
Solyc4.0|unmapped|0|pt3444	NODE_39170_length_544_cov_7.649682_g27280_i0.p1|pt3444	GT18_ARATH	XLT2	Xyloglucan galactosyltransferase XLT2
Solyc4.0|unmapped|0|pt3821	NODE_4413_length_2675_cov_282.522291_g3070_i0.p2|pt3821	MIK2_ARATH	MIK2	MDIS1-interacting receptor like kinase 2
Solyc4.0|unmapped|0|pt3549	NODE_4052_length_2745_cov_101.476422_g2824_i0.p1|pt3549	WTR24_ARATH	GeneName_NotFound	WAT1-related protein At3g30340
Solyc4.0|unmapped|0|pt3638	NODE_4171_length_2721_cov_822.019260_g2906_i0.p1|pt3638	MNMG_SYNY3	mnmG	tRNA uridine 5-carboxymethylaminomethyl modification enzyme MnmG
Solyc4.0|chr02|36842871|pt2148	NODE_27293_length_1002_cov_1294.832078_g17422_i0.p1|pt2148	PITH1_ARATH	GeneName_NotFound	PITH domain-containing protein At3g04780
Solyc4.0|unmapped|0|pt4251	NODE_5177_length_2543_cov_669.351012_g3608_i0.p1|pt4251	F26_ARATH	FKFBP	6-phosphofructo-2-kinase/fructose-2,6-bisphosphatase
Solyc4.0|unmapped|0|pt4357	NODE_5367_length_2515_cov_65.369779_g3749_i0.p1|pt4357	FH1_ORYSJ	FH1	Formin-like protein 1
Solyc4.0|chr12|55468103|pt2856	NODE_3318_length_2903_cov_421.789753_g2311_i0.p2|pt2856	BARD1_ARATH	BARD1	BRCA1-associated RING domain protein 1
Solyc4.0|chr04|63928559|pt2281	NODE_28433_length_950_cov_1323.716078_g16234_i2.p1|pt2281	DHN1_HORVU	DHN1	Dehydrin DHN1
Solyc4.0|unmapped|0|pt4990	NODE_7548_length_2229_cov_180.637291_g5267_i0.p1|pt4990	ALB33_ARATH	ALB3L3	ALBINO3-like protein 3, mitochondrial
Solyc4.0|chr08|36679294|pt0086	NODE_10772_length_1934_cov_247.084363_g7462_i0.p1|pt0086	ZDHC5_ARATH	PAT17	Probable protein S-acyltransferase 17
Solyc4.0|unmapped|0|pt4169	NODE_5028_length_2567_cov_440.404571_g2408_i1.p1|pt4169	Y2296_ARATH	GeneName_NotFound	Probable receptor-like protein kinase At2g42960
Solyc4.0|unmapped|0|pt3648	NODE_4187_length_2718_cov_827.440454_g2083_i1.p1|pt3648	CIP73_LOTJA	CIP73	Ubiquitin-like domain-containing protein CIP73
Solyc4.0|chr01|84333053|pt4184	NODE_5056_length_2561_cov_989.857717_g3527_i0.p1|pt4184	KSG10_ARATH	ASK10	Shaggy-related protein kinase kappa
Solyc4.0|unmapped|0|pt3233	NODE_366_length_4506_cov_503.593729_g251_i0.p2|pt3233	DHQSD_ARATH	EMB3004	Bifunctional 3-dehydroquinate dehydratase/shikimate dehydrogenase, chloroplastic
Solyc4.0|unmapped|0|pt4523	NODE_5829_length_2446_cov_1628.979351_g4084_i0.p1|pt4523	GAI_SOLLC	GAI	DELLA protein GAI
Solyc4.0|chr01|942527|pt4216	NODE_510_length_4247_cov_225.506708_g343_i0.p1|pt4216	CALS9_ARATH	CALS9	Callose synthase 9
Solyc4.0|chr06|40076973|pt0713	NODE_15656_length_1615_cov_3631.636835_g10495_i0.p1|pt0713	LPA3_ARATH	LPA3	Protein LPA3
Solyc4.0|chr07|361200|pt3841	NODE_4444_length_2668_cov_74.017341_g3092_i0.p1|pt3841	RTNLS_ARATH	RTNLB21	Reticulon-like protein B21
Solyc4.0|unmapped|0|pt3936	NODE_4588_length_2641_cov_287.343847_g3201_i0.p1|pt3936	OFT27_ARATH	OFUT27	O-fucosyltransferase 27
Solyc4.0|unmapped|0|pt0289	NODE_12406_length_1820_cov_315.113337_g8538_i0.p2|pt0289	NAA25_ARATH	NAA25	N-terminal acetyltransferase B complex auxiliary subunit NAA25
Solyc4.0|chr11|4983778|pt3763	NODE_4335_length_2689_cov_151.233563_g3016_i0.p1|pt3763	COP1_ARATH	COP1	E3 ubiquitin-protein ligase COP1
Solyc4.0|chr05|61265132|pt5129	NODE_796_length_3928_cov_885.107652_g348_i1.p1|pt5129	Y5673_ARATH	GeneName_NotFound	WEB family protein At5g16730, chloroplastic
Solyc4.0|chr09|61248509|pt4841	NODE_7022_length_2287_cov_368.320687_g4901_i0.p1|pt4841	SLU7_ORYSJ	GeneName_NotFound	Pre-mRNA-splicing factor SLU7
Solyc4.0|chr07|58814891|pt5288	NODE_8590_length_2120_cov_1205.354177_g5998_i0.p1|pt5288	TM256_BUFGR	GeneName_NotFound	Transmembrane protein 256 homolog
Solyc4.0|unmapped|0|pt2738	NODE_32070_length_787_cov_13.599440_g20779_i0.p1|pt2738	HIP9_ARATH	HIPP09	Heavy metal-associated isoprenylated plant protein 9
Solyc4.0|unmapped|0|pt3320	NODE_3767_length_2802_cov_145.210700_g2630_i0.p1|pt3320	SBT17_ARATH	SBT1.7	Subtilisin-like protease SBT1.7
Solyc4.0|unmapped|0|pt2936	NODE_3381_length_2886_cov_110.676857_g2357_i0.p1|pt2936	JM703_ORYSJ	JMJ703	Lysine-specific demethylase JMJ703
Solyc4.0|chr09|35854557|pt4295	NODE_5264_length_2530_cov_315.095645_g3209_i1.p1|pt4295	SCC4_ARATH	SCC4	Sister chromatid cohesion protein SCC4
Solyc4.0|unmapped|0|pt1831	NODE_24712_length_1128_cov_279.006635_g15813_i0.p1|pt1831	TLPH_ARATH	GeneName_NotFound	Thaumatin-like protein
Solyc4.0|chr02|35203761|pt2464	NODE_2980_length_2984_cov_817.575060_g1702_i1.p1|pt2464	RIK_ARATH	RIK	Protein RIK
Solyc4.0|chr11|6571993|pt4968	NODE_7480_length_2236_cov_45.263061_g5224_i0.p1|pt4968	ARFQ_ARATH	ARF17	Auxin response factor 17
Solyc4.0|chr02|33641314|pt2385	NODE_2921_length_3002_cov_877.163196_g2034_i0.p3|pt2385	PCKA2_ARATH	PCK2	Phosphoenolpyruvate carboxykinase (ATP) 2
Solyc4.0|unmapped|0|pt1772	NODE_2425_length_3143_cov_179.249511_g1678_i0.p1|pt1772	MED13_ARATH	MED13	Mediator of RNA polymerase II transcription subunit 13
Solyc4.0|chr02|1908748|pt2459	NODE_29763_length_890_cov_503.703794_g18004_i1.p1|pt2459	HMG14_ARATH	HMGB14	High mobility group B protein 14
Solyc4.0|chr10|61239364|pt0016	NODE_10123_length_1983_cov_3248.504712_g6214_i1.p1|pt0016	TBB4_ELEIN	TUBB4	Tubulin beta-4 chain
Solyc4.0|unmapped|0|pt4088	NODE_4879_length_2590_cov_425.314263_g3406_i0.p1|pt4088	PMTD_ARATH	QUA3	Probable pectin methyltransferase QUA3
Solyc4.0|chr03|11129011|pt0100	NODE_10880_length_1927_cov_47.905609_g7532_i0.p2|pt0100	POLR1_ARATH	RE1	Retrovirus-related Pol polyprotein from transposon RE1
Solyc4.0|unmapped|0|pt3606	NODE_4127_length_2730_cov_358.522394_g2874_i0.p1|pt3606	CUL3A_ARATH	CUL3A	Cullin-3A
Solyc4.0|unmapped|0|pt1591	NODE_22894_length_1221_cov_18.560976_g14737_i0.p1|pt1591	EGY3_ARATH	EGY3	Probable zinc metallopeptidase EGY3, chloroplastic
Solyc4.0|unmapped|0|pt3862	NODE_4472_length_2662_cov_462.023175_g3115_i0.p1|pt3862	MSL3_ARATH	MSL3	Mechanosensitive ion channel protein 3, chloroplastic
Solyc4.0|unmapped|0|pt1686	NODE_23653_length_1182_cov_461.809739_g15185_i0.p1|pt1686	TMN1_ARATH	TMN1	Transmembrane 9 superfamily member 1
Solyc4.0|chr01|78662344|pt4674	NODE_6377_length_2369_cov_70.827962_g4472_i0.p3|pt4674	FBP24_PETHY	FBP24	MADS-box protein FBP24
Solyc4.0|unmapped|0|pt3252	NODE_36893_length_605_cov_27.597744_g25090_i0.p1|pt3252	CRK10_ARATH	CRK10	Cysteine-rich receptor-like protein kinase 10
Solyc4.0|chr04|3617112|pt4138	NODE_497_length_4262_cov_235.621151_g220_i1.p1|pt4138	S130B_ARATH	SAP130B	Spliceosome-associated protein 130 B
Solyc4.0|chr02|39668371|pt0157	NODE_1136_length_3690_cov_156.740946_g775_i0.p4|pt0157	Y3475_ARATH	GeneName_NotFound	Probable LRR receptor-like serine/threonine-protein kinase At3g47570
Solyc4.0|unmapped|0|pt3194	NODE_36258_length_625_cov_12.931159_g24492_i0.p1|pt3194	BAME1_ARATH	BAM1	Leucine-rich repeat receptor-like serine/threonine-protein kinase BAM1
Solyc4.0|unmapped|0|pt4000	NODE_470_length_4312_cov_351.367304_g271_i1.p1|pt4000	EF1A_AURPU	TEF1	Elongation factor 1-alpha
Solyc4.0|unmapped|0|pt3846	NODE_4449_length_2666_cov_777.046664_g2085_i1.p1|pt3846	HYBA1_BIFL2	hypBA1	Non-reducing end beta-L-arabinofuranosidase
Solyc4.0|unmapped|0|pt0664	NODE_15249_length_1638_cov_75198.447923_g3627_i5.p1|pt0664	TI236_ARATH	TIC236	Protein TIC236, chloroplastic
Solyc4.0|unmapped|0|pt4106	NODE_490_length_4267_cov_128.530520_g337_i0.p1|pt4106	PRP2_ARATH	PRP2	Proline-rich protein 2
Solyc4.0|chr03|23835552|pt2145	NODE_2725_length_3055_cov_80.891013_g1894_i0.p2|pt2145	CASTO_LOTJA	CASTOR	Ion channel CASTOR
Solyc4.0|unmapped|0|pt1057	NODE_1846_length_3335_cov_93.093501_g636_i2.p1|pt1057	SMC6B_ARATH	SMC6B	Structural maintenance of chromosomes protein 6B
Solyc4.0|unmapped|0|pt4979	NODE_7517_length_2231_cov_1035.894347_g163_i4.p1|pt4979	Y1609_ARATH	GeneName_NotFound	Uncharacterized protein At1g26090, chloroplastic
Solyc4.0|chr03|542669|pt1356	NODE_21010_length_1321_cov_84180.036859_g13656_i0.p1|pt1356	CB2G_SOLLC	CAB3C	Chlorophyll a-b binding protein 3C, chloroplastic
Solyc4.0|chr10|50128316|pt5375	NODE_8916_length_2091_cov_365.560456_g6224_i0.p1|pt5375	NIR_BETPN	NIR1	Ferredoxin--nitrite reductase, chloroplastic
Solyc4.0|chr07|67049943|pt3504	NODE_3994_length_2754_cov_808.082805_g1616_i1.p1|pt3504	DEKP3_ARATH	DEK3	DEK domain-containing chromatin-associated protein 3
Solyc4.0|chr09|2143085|pt3685	NODE_423_length_4387_cov_834.870654_g73_i1.p1|pt3685	WAKLQ_ARATH	WAKL20	Wall-associated receptor kinase-like 20
Solyc4.0|chr00|7354232|pt1083	NODE_1870_length_3326_cov_23923.032893_g655_i34.p1|pt1083	RR7_TOBAC	rps7-A	Small ribosomal subunit protein uS7cz/uS7cy
Solyc4.0|chr05|45144105|pt1025	NODE_18206_length_1473_cov_73.957143_g12025_i0.p1|pt1025	HIBC3_ARATH	GeneName_NotFound	Probable 3-hydroxyisobutyryl-CoA hydrolase 3
Solyc4.0|chr09|55043015|pt4273	NODE_5216_length_2538_cov_124.273834_g2949_i2.p1|pt4273	LRR1_CAPAN	LRR1	Leucine-rich repeat protein 1
Solyc4.0|chr02|39608752|pt5072	NODE_7757_length_2204_cov_98.217269_g5421_i0.p1|pt5072	Y5457_ARATH	GeneName_NotFound	Probable LRR receptor-like serine/threonine-protein kinase At5g45780
Solyc4.0|chr11|50894952|pt0774	NODE_16215_length_1584_cov_10.176042_g10845_i0.p1|pt0774	DPOE1_ARATH	POL2A	DNA polymerase epsilon catalytic subunit A
Solyc4.0|unmapped|0|pt3636	NODE_4168_length_2722_cov_167.834277_g2904_i0.p2|pt3636	BSL3_ARATH	BSL3	Serine/threonine-protein phosphatase BSL3
Solyc4.0|unmapped|0|pt5089	NODE_780_length_3942_cov_387.895063_g345_i1.p1|pt5089	UBE11_ARATH	UBA1	Ubiquitin-activating enzyme E1 1
Solyc4.0|chr11|6349504|pt1389	NODE_21310_length_1306_cov_153.145985_g13814_i0.p1|pt1389	LAX3_ARATH	LAX3	Auxin transporter-like protein 3
Solyc4.0|unmapped|0|pt3215	NODE_36504_length_616_cov_4730.990792_g24720_i0.p1|pt3215	K0754_HUMAN	MACF1	Microtubule-actin cross-linking factor 1, isoforms 6/7
Solyc4.0|unmapped|0|pt1277	NODE_20365_length_1357_cov_8.500000_g13265_i0.p1|pt1277	F16P1_ORYSJ	GeneName_NotFound	Fructose-1,6-bisphosphatase, chloroplastic
Solyc4.0|chr11|8137434|pt1796	NODE_24429_length_1141_cov_382.634831_g15643_i0.p1|pt1796	CM2_PETHY	CM2	Chorismate mutase 2
Solyc4.0|unmapped|0|pt3715	NODE_4278_length_2698_cov_110.368762_g2976_i0.p1|pt3715	Y5720_ARATH	GeneName_NotFound	Probable inactive receptor kinase At5g67200
Solyc4.0|unmapped|0|pt4713	NODE_6524_length_2351_cov_3341.904741_g3039_i1.p2|pt4713	RUBR_PYRFU	rub	Rubredoxin
Solyc4.0|unmapped|0|pt0504	NODE_14005_length_1715_cov_88.956760_g9503_i0.p1|pt0504	AB11B_ARATH	ABCB11	ABC transporter B family member 11
Solyc4.0|unmapped|0|pt2729	NODE_32029_length_788_cov_8112.862937_g8716_i1.p1|pt2729	ARID4_ARATH	ARID4	AT-rich interactive domain-containing protein 4
Solyc4.0|chr11|8431739|pt3210	NODE_3645_length_2830_cov_147.497642_g2544_i0.p1|pt3210	MUC70_ARATH	MUCI70	Probable hexosyltransferase MUCI70
Solyc4.0|unmapped|0|pt1928	NODE_2550_length_3103_cov_209.839934_g1764_i0.p1|pt1928	GL3_ARATH	GL3	Transcription factor GLABRA 3
Solyc4.0|unmapped|0|pt1189	NODE_1958_length_3295_cov_237.275916_g1353_i0.p1|pt1189	SC23A_ARATH	SEC23A	Protein transport protein SEC23 A
Solyc4.0|unmapped|0|pt2787	NODE_3252_length_2917_cov_269.909634_g2046_i1.p1|pt2787	TBL3_ARATH	TBL3	Protein trichome birefringence-like 3
Solyc4.0|chr07|1077811|pt0622	NODE_1491_length_3493_cov_527.485673_g1035_i0.p1|pt0622	CER3_ARATH	CER3	Very-long-chain aldehyde decarbonylase CER3
Solyc4.0|unmapped|0|pt3647	NODE_41865_length_488_cov_5.479518_g29944_i0.p1|pt3647	RS15_PODAS	RPS15	Small ribosomal subunit protein uS19
Solyc4.0|unmapped|0|pt3652	NODE_4195_length_2716_cov_143.997351_g2921_i0.p1|pt3652	CIPK2_ORYSJ	CIPK2	CBL-interacting protein kinase 2
Solyc4.0|unmapped|0|pt0453	NODE_13614_length_1739_cov_57.229292_g9251_i0.p1|pt0453	ATXR6_ARATH	ATXR6	Histone-lysine N-methyltransferase ATXR6
Solyc4.0|chr03|56671854|pt2581	NODE_3081_length_2959_cov_109.575884_g2137_i0.p1|pt2581	MRF1_ARATH	MRF1	MA3 DOMAIN-CONTAINING TRANSLATION REGULATORY FACTOR 1
Solyc4.0|unmapped|0|pt2740	NODE_32080_length_786_cov_768.248247_g20788_i0.p1|pt2740	LOX21_SOLTU	LOX2.1	Linoleate 13S-lipoxygenase 2-1, chloroplastic
Solyc4.0|unmapped|0|pt2044	NODE_26393_length_1046_cov_785.493320_g6798_i1.p1|pt2044	AHP1_ARATH	AHP1	Histidine-containing phosphotransfer protein 1
Solyc4.0|unmapped|0|pt0131	NODE_11047_length_1913_cov_1360.208696_g6300_i1.p1|pt0131	ASOL_BRANA	Bp10	L-ascorbate oxidase homolog
Solyc4.0|unmapped|0|pt0658	NODE_15187_length_1642_cov_92.978967_g10220_i0.p1|pt0658	GAE2_ARATH	GAE2	UDP-glucuronate 4-epimerase 2
Solyc4.0|unmapped|0|pt0734	NODE_15913_length_1601_cov_159.596204_g10644_i0.p1|pt0734	ZNG1A_HUMAN	ZNG1A	Zinc-regulated GTPase metalloprotein activator 1A
Solyc4.0|unmapped|0|pt1320	NODE_20753_length_1335_cov_1311.455626_g5163_i1.p1|pt1320	FN3KR_ARATH	GeneName_NotFound	Protein-ribulosamine 3-kinase, chloroplastic
Solyc4.0|chr07|26371783|pt3285	NODE_3733_length_2810_cov_129.753014_g2606_i0.p1|pt3285	SEC3A_ARATH	SEC3A	Exocyst complex component SEC3A
Solyc4.0|unmapped|0|pt1164	NODE_19361_length_1408_cov_132.746816_g12584_i1.p1|pt1164	TBL33_ARATH	TBL33	Protein trichome birefringence-like 33
Solyc4.0|chr07|4200065|pt1383	NODE_21257_length_1308_cov_252.341700_g13782_i0.p1|pt1383	NUD20_ARATH	NUDT20	Nudix hydrolase 20, chloroplastic
Solyc4.0|unmapped|0|pt3786	NODE_4368_length_2683_cov_472.719923_g3036_i0.p1|pt3786	DAMS_SOLLC	TTS2	Delta-amyrin synthase
Solyc4.0|unmapped|0|pt5378	NODE_8927_length_2090_cov_224.356470_g6232_i0.p3|pt5378	KEA4_ARATH	KEA4	K(+) efflux antiporter 4
Solyc4.0|unmapped|0|pt5080	NODE_7781_length_2201_cov_501.784305_g5439_i0.p1|pt5080	HIP8_ARATH	HIPP08	Heavy metal-associated isoprenylated plant protein 8
Solyc4.0|unmapped|0|pt0613	NODE_14845_length_1664_cov_33.733501_g8452_i1.p1|pt0613	PP120_ARATH	GeneName_NotFound	Putative pentatricopeptide repeat-containing protein At1g74580
Solyc4.0|unmapped|0|pt5172	NODE_8171_length_2162_cov_231.586884_g233_i4.p2|pt5172	U496K_ARATH	GeneName_NotFound	UPF0496 protein At1g20180
Solyc4.0|unmapped|0|pt3138	NODE_3566_length_2846_cov_3272.802380_g2488_i0.p1|pt3138	DB10_NICSY	GeneName_NotFound	ATP-dependent RNA helicase-like protein DB10
Solyc4.0|chr12|64301377|pt4174	NODE_503_length_4247_cov_10966.057020_g196_i11.p1|pt4174	CKX1_ARATH	CKX1	Cytokinin dehydrogenase 1
Solyc4.0|unmapped|0|pt1413	NODE_21556_length_1293_cov_120.844262_g12345_i1.p1|pt1413	DGR2_ARATH	DGR2	Protein DUF642 L-GALACTONO-1,4-LACTONE-RESPONSIVE GENE 2
Solyc4.0|chr08|1277281|pt2116	NODE_27012_length_1016_cov_68.642630_g17237_i0.p1|pt2116	GPX1_PEA	GeneName_NotFound	Phospholipid hydroperoxide glutathione peroxidase, chloroplastic
Solyc4.0|chr09|66803318|pt3586	NODE_40_length_6197_cov_3307.948890_g25_i0.p2|pt3586	PLY1_ARATH	GeneName_NotFound	Probable pectate lyase 1
Solyc4.0|unmapped|0|pt3721	NODE_4283_length_2697_cov_253.422637_g2980_i0.p1|pt3721	NEK5_ARATH	NEK5	Serine/threonine-protein kinase Nek5
Solyc4.0|chr10|63890674|pt4229	NODE_5131_length_2549_cov_697.602989_g2512_i1.p1|pt4229	STN8_ARATH	STN8	Serine/threonine-protein kinase STN8, chloroplastic
Solyc4.0|unmapped|0|pt2750	NODE_3213_length_2926_cov_173.763056_g2230_i0.p1|pt2750	FCA_ARATH	FCA	Flowering time control protein FCA
Solyc4.0|unmapped|0|pt2154	NODE_2732_length_3052_cov_12066.933535_g655_i39.p1|pt2154	PHYC_ORYSI	PHYC	Phytochrome C
Solyc4.0|chr01|78894537|pt4018	NODE_474_length_4304_cov_2324.724179_g325_i0.p4|pt4018	BAG6_ARATH	BAG6	BAG family molecular chaperone regulator 6
Solyc4.0|chr06|38494840|pt2814	NODE_3276_length_2911_cov_217.132488_g1832_i1.p1|pt2814	PSI1_ARATH	PSI1	Protein PSK SIMULATOR 1
Solyc4.0|unmapped|0|pt4134	NODE_4970_length_2577_cov_464.057508_g2602_i1.p2|pt4134	SBT22_ARATH	SBT2.2	Subtilisin-like protease SBT2.2
Solyc4.0|chr04|23561541|pt5517	NODE_9969_length_1997_cov_901.918919_g6933_i0.p1|pt5517	PRFB1_ARATH	PRFB1	Peptide chain release factor PrfB1, chloroplastic
Solyc4.0|chr04|42463054|pt1156	NODE_19268_length_1413_cov_212.214925_g12648_i0.p1|pt1156	LKHA4_ARATH	LKHA4	Leucine aminopeptidase
Solyc4.0|chr03|59643481|pt2519	NODE_30248_length_867_cov_4513.006297_g12142_i1.p2|pt2519	LEA14_SOYBN	GeneName_NotFound	Desiccation protectant protein Lea14 homolog
Solyc4.0|chr01|81966520|pt3359	NODE_3822_length_2790_cov_58.351859_g2670_i0.p1|pt3359	RQSIM_ARATH	RECQSIM	ATP-dependent DNA helicase Q-like SIM
Solyc4.0|chr02|39716251|pt2110	NODE_2693_length_3063_cov_142.525084_g1870_i0.p1|pt2110	CARLK_ARATH	CAMRLK	Calmodulin-binding receptor kinase CaMRLK
Solyc4.0|unmapped|0|pt2770	NODE_32365_length_774_cov_165.446505_g21013_i0.p1|pt2770	HSP12_MEDSA	HSP18.2	18.2 kDa class I heat shock protein
Solyc4.0|unmapped|0|pt2632	NODE_31202_length_826_cov_13.861886_g19732_i1.p2|pt2632	BTF3_ARATH	BTF3	Basic transcription factor 3
Solyc4.0|chr06|43370629|pt5408	NODE_90_length_5625_cov_214.804395_g56_i1.p1|pt5408	BSL2_ARATH	BSL2	Serine/threonine-protein phosphatase BSL2
Solyc4.0|chr03|51364743|pt0894	NODE_1717_length_3380_cov_149.601754_g1193_i0.p1|pt0894	SRC28_ARATH	SCL28	Serine/arginine-rich SC35-like splicing factor SCL28
Solyc4.0|unmapped|0|pt3998	NODE_47042_length_411_cov_9.476331_g35108_i0.p3|pt3998	POLX_TOBAC	GeneName_NotFound	Retrovirus-related Pol polyprotein from transposon TNT 1-94
Solyc4.0|unmapped|0|pt2651	NODE_31326_length_820_cov_516.465863_g20212_i0.p1|pt2651	HINT4_ARATH	HINT4	Bifunctional adenosine 5'-phosphosulfate phosphorylase/adenylylsulfatase HINT4
Solyc4.0|chr01|84769863|pt1641	NODE_2326_length_3173_cov_50.664516_g8_i3.p1|pt1641	HBPL1_ARATH	GeneName_NotFound	Heme-binding-like protein At3g10130, chloroplastic
Solyc4.0|unmapped|0|pt3987	NODE_4680_length_2625_cov_626.764890_g3264_i0.p2|pt3987	LPA1_ARATH	LPA1	Protein LOW PSII ACCUMULATION 1, chloroplastic
Solyc4.0|unmapped|0|pt2171	NODE_2747_length_3049_cov_240.042339_g1711_i1.p1|pt2171	B561G_ARATH	GeneName_NotFound	Cytochrome b561 and DOMON domain-containing protein At2g04850
Solyc4.0|unmapped|0|pt0690	NODE_1546_length_3474_cov_81.547486_g1073_i0.p1|pt0690	EF1A_SOLLC	GeneName_NotFound	Elongation factor 1-alpha
Solyc4.0|chr01|74913249|pt3577	NODE_4090_length_2736_cov_27.039054_g2850_i0.p1|pt3577	SBT3_SOLLC	sbt3	Subtilisin-like protease SBT3
Solyc4.0|unmapped|0|pt0478	NODE_13801_length_1727_cov_70.134825_g7842_i1.p1|pt0478	PP155_ARATH	GeneName_NotFound	Pentatricopeptide repeat-containing protein At2g15980
Solyc4.0|chr10|10539092|pt1048	NODE_18404_length_1461_cov_341.874640_g12135_i0.p1|pt1048	NSE3_MOUSE	Nsmce3	Non-structural maintenance of chromosomes element 3 homolog
Solyc4.0|unmapped|0|pt0372	NODE_12_length_7715_cov_41.721801_g6_i0.p3|pt0372	BLAT_SALTI	bla	Beta-lactamase TEM
Solyc4.0|unmapped|0|pt2913	NODE_3363_length_2890_cov_1248.112886_g2343_i0.p1|pt2913	ALL8_OLEEU	GeneName_NotFound	Calcium-binding allergen Ole e 8
Solyc4.0|chr11|29415720|pt0867	NODE_16961_length_1539_cov_336.902456_g4502_i2.p1|pt0867	DLD_ARATH	DLD	D-lactate dehydrogenase [cytochrome], mitochondrial
Solyc4.0|chr07|8740338|pt5463	NODE_9550_length_2032_cov_317.364982_g6091_i1.p1|pt5463	SNR27_MOUSE	Snrnp27	U4/U6.U5 small nuclear ribonucleoprotein 27 kDa protein
Solyc4.0|chr10|1245291|pt5126	NODE_7959_length_2184_cov_401.104690_g3069_i1.p1|pt5126	PIRL6_ORYSJ	IRL6	Plant intracellular Ras-group-related LRR protein 6
Solyc4.0|unmapped|0|pt4752	NODE_6690_length_2327_cov_150.427684_g4674_i0.p1|pt4752	CERK1_ARATH	CERK1	Chitin elicitor receptor kinase 1
Solyc4.0|chr03|54447692|pt2161	NODE_27389_length_998_cov_38822.983784_g17451_i8.p1|pt2161	PSAD_SOLLC	psaD	Photosystem I reaction center subunit II, chloroplastic
Solyc4.0|chr02|43428385|pt3806	NODE_4397_length_2679_cov_408.027629_g3054_i0.p1|pt3806	LRK10_WHEAT	LRK10	Rust resistance kinase Lr10
Solyc4.0|unmapped|0|pt1776	NODE_24281_length_1150_cov_968.907149_g9347_i2.p1|pt1776	FAHD1_ARATH	FAHD1	Probable acylpyruvase FAHD1, mitochondrial
Solyc4.0|chr09|62428202|pt4872	NODE_7102_length_2278_cov_1111.942404_g3246_i1.p1|pt4872	DEGP2_ARATH	DEGP2	Protease Do-like 2, chloroplastic
Solyc4.0|unmapped|0|pt3752	NODE_4321_length_2691_cov_289.598167_g867_i2.p2|pt3752	IP5P8_ARATH	IP5P8	Type I inositol polyphosphate 5-phosphatase 8
Solyc4.0|unmapped|0|pt3875	NODE_44907_length_441_cov_7.592391_g32977_i0.p1|pt3875	HSP98_NEUCR	hsp98	Heat shock protein hsp98
Solyc4.0|unmapped|0|pt1746	NODE_24077_length_1161_cov_159.102941_g10327_i2.p1|pt1746	PP158_ARATH	GeneName_NotFound	Pentatricopeptide repeat-containing protein At2g17140
Solyc4.0|unmapped|0|pt2003	NODE_26076_length_1063_cov_20.632323_g16651_i0.p1|pt2003	U80A2_ARATH	UGT80A2	Sterol 3-beta-glucosyltransferase UGT80A2
Solyc4.0|chr01|89846886|pt1085	NODE_18742_length_1441_cov_6634.682749_g11007_i1.p1|pt1085	TPIC_SPIOL	TPIP1	Triosephosphate isomerase, chloroplastic
Solyc4.0|chr05|62543935|pt0058	NODE_10486_length_1955_cov_756.359192_g7281_i0.p1|pt0058	P2C37_ARATH	PP2CA	Protein phosphatase 2C 37
Solyc4.0|unmapped|0|pt0663	NODE_15241_length_1639_cov_80.485951_g10253_i0.p1|pt0663	KN14I_ARATH	KIN14I	Kinesin-like protein KIN-14I
Solyc4.0|chr06|43144553|pt4421	NODE_5504_length_2493_cov_522.321074_g3845_i0.p1|pt4421	EIN3_ARATH	EIN3	Protein ETHYLENE INSENSITIVE 3
Solyc4.0|chr01|74380413|pt5087	NODE_779_length_3942_cov_864.792194_g522_i0.p1|pt5087	CESA3_ARATH	CESA3	Cellulose synthase A catalytic subunit 3 [UDP-forming]
Solyc4.0|unmapped|0|pt3501	NODE_3991_length_2755_cov_197.182699_g1006_i1.p1|pt3501	TNPO1_ARATH	TRN1	Transportin-1
Solyc4.0|chr12|61068957|pt1340	NODE_20899_length_1327_cov_80.032695_g13590_i0.p1|pt1340	POLR1_ARATH	RE1	Retrovirus-related Pol polyprotein from transposon RE1
Solyc4.0|unmapped|0|pt3522	NODE_4016_length_2750_cov_503.796787_g2286_i2.p1|pt3522	OBGC_ARATH	OBGL	GTP-binding protein OBGC, chloroplastic
Solyc4.0|chr10|538972|pt5352	NODE_8838_length_2099_cov_15.992596_g6167_i0.p1|pt5352	RNHX1_ARATH	GeneName_NotFound	Putative ribonuclease H protein At1g65750
Solyc4.0|unmapped|0|pt0387	NODE_1310_length_3580_cov_230.126889_g910_i0.p1|pt0387	RGAP7_ARATH	ROPGAP7	Rho GTPase-activating protein 7
Solyc4.0|unmapped|0|pt4646	NODE_6286_length_2382_cov_428.697272_g4406_i0.p1|pt4646	SSRA_ARATH	GeneName_NotFound	Translocon-associated protein subunit alpha
Solyc4.0|unmapped|0|pt2889	NODE_33431_length_729_cov_12.228659_g21920_i0.p1|pt2889	M3K18_ARATH	MAPKKK18	Mitogen-activated protein kinase kinase kinase 18
Solyc4.0|chr04|57363572|pt3335	NODE_3790_length_2797_cov_1151.495228_g2647_i0.p1|pt3335	Y4920_ARATH	GeneName_NotFound	Uncharacterized protein At4g37920
Solyc4.0|unmapped|0|pt4890	NODE_7168_length_2272_cov_124.608458_g5004_i0.p1|pt4890	RPOT1_NICSY	RPOT1	DNA-directed RNA polymerase 1, mitochondrial
Solyc4.0|chr05|1238759|pt0258	NODE_12146_length_1835_cov_438.698638_g8371_i0.p1|pt0258	RER4_ARATH	RER4	Protein RETICULATA-RELATED 4, chloroplastic
Solyc4.0|chr11|1454656|pt0580	NODE_14583_length_1679_cov_450.513699_g9854_i0.p1|pt0580	JAGN1_XENTR	jagn1	Protein jagunal homolog 1
Solyc4.0|chr01|88905521|pt2869	NODE_33287_length_734_cov_22643.953101_g21791_i0.p1|pt2869	GRP1_SINAL	GeneName_NotFound	Glycine-rich RNA-binding protein GRP1A
Solyc4.0|chr01|76105419|pt3247	NODE_36853_length_606_cov_72.136961_g25052_i0.p1|pt3247	NFYA5_ARATH	NFYA5	Nuclear transcription factor Y subunit A-5
Solyc4.0|chr04|4136826|pt0941	NODE_1758_length_3367_cov_267.067395_g1221_i0.p1|pt0941	SCL14_ARATH	SCL14	Scarecrow-like protein 14
Solyc4.0|unmapped|0|pt1308	NODE_20630_length_1343_cov_27.719685_g13424_i0.p1|pt1308	CNL_PETHY	CNL	Trans-cinnamate:CoA ligase, peroxisomal
Solyc4.0|unmapped|0|pt2809	NODE_32724_length_759_cov_28.364431_g21311_i0.p1|pt2809	RS27A_NEUCR	ubi::crp-6	Ubiquitin-ribosomal protein eS31 fusion protein
Solyc4.0|unmapped|0|pt1749	NODE_24111_length_1159_cov_529.378453_g15464_i0.p1|pt1749	U74D1_ARATH	UGT74D1	UDP-glycosyltransferase 74D1
Solyc4.0|unmapped|0|pt4001	NODE_4713_length_2619_cov_806.277690_g3289_i0.p1|pt4001	EIN3_ARATH	EIN3	Protein ETHYLENE INSENSITIVE 3
Solyc4.0|unmapped|0|pt0965	NODE_17810_length_1492_cov_52.294574_g11811_i0.p1|pt0965	C3H31_ARATH	GeneName_NotFound	DExH-box ATP-dependent RNA helicase DExH8
Solyc4.0|chr09|6156360|pt1195	NODE_19657_length_1392_cov_56085.285064_g12858_i0.p1|pt1195	CB4B_ARATH	LHCB4.2	Chlorophyll a-b binding protein CP29.2, chloroplastic
Solyc4.0|chr08|60727968|pt3073	NODE_3507_length_2859_cov_223.460158_g2445_i0.p1|pt3073	ORP2A_ARATH	ORP2A	Oxysterol-binding protein-related protein 2A
Solyc4.0|unmapped|0|pt3513	NODE_4004_length_2753_cov_173.098881_g1001_i1.p1|pt3513	UGT9_GARJA	UGT94E5	Beta-D-glucosyl crocetin beta-1,6-glucosyltransferase
Solyc4.0|chr07|65333755|pt4712	NODE_6520_length_2352_cov_233.175077_g243_i1.p1|pt4712	PTR52_ARATH	NPF2.8	Protein NRT1/ PTR FAMILY 2.8
Solyc4.0|chr08|56209604|pt4263	NODE_5195_length_2540_cov_3491.276854_g1017_i1.p1|pt4263	HEM21_ARATH	HEMB1	Delta-aminolevulinic acid dehydratase 1, chloroplastic
Solyc4.0|unmapped|0|pt3258	NODE_36990_length_602_cov_16.756144_g25183_i0.p1|pt3258	C76BA_SWEMU	CYP76B10	Geraniol 8-hydroxylase
Solyc4.0|unmapped|0|pt1992	NODE_2600_length_3086_cov_404.038832_g1802_i0.p1|pt1992	ATL80_ARATH	ATL80	RING-H2 finger protein ATL80
Solyc4.0|chr03|50003157|pt0155	NODE_1134_length_3692_cov_40.406742_g774_i0.p4|pt0155	FBK67_ARATH	GeneName_NotFound	F-box/kelch-repeat protein At3g23880
Solyc4.0|unmapped|0|pt3719	NODE_4282_length_2697_cov_380.347561_g2979_i0.p1|pt3719	OPT7_ARATH	OPT7	Oligopeptide transporter 7
Solyc4.0|chr05|8904499|pt1408	NODE_21500_length_1296_cov_60.282911_g13926_i0.p1|pt1408	REM41_ORYSJ	REM4.1	Remorin 4.1
Solyc4.0|unmapped|0|pt2683	NODE_31625_length_806_cov_475.150068_g20446_i0.p1|pt2683	BL1S1_ARATH	BLOS1	Biogenesis of lysosome-related organelles complex 1 subunit 1
Solyc4.0|unmapped|0|pt2721	NODE_31991_length_790_cov_4458.546722_g20721_i0.p1|pt2721	RS16_GOSHI	RPS16	Small ribosomal subunit protein uS9
Solyc4.0|unmapped|0|pt4903	NODE_7225_length_2265_cov_112.745438_g5048_i0.p1|pt4903	2A5A_ARATH	B'ALPHA	Serine/threonine protein phosphatase 2A 57 kDa regulatory subunit B' alpha isoform
Solyc4.0|unmapped|0|pt1203	NODE_19735_length_1388_cov_513.323954_g7089_i2.p1|pt1203	GDL53_ARATH	GeneName_NotFound	GDSL esterase/lipase At3g26430
Solyc4.0|chr06|37683917|pt1516	NODE_22316_length_1252_cov_76.125530_g13246_i1.p1|pt1516	RTNLT_ARATH	RTNLB22	Reticulon-like protein B22
Solyc4.0|unmapped|0|pt1622	NODE_230_length_4847_cov_115.119397_g55_i1.p1|pt1622	HSP70_SOYBN	HSP70	Heat shock 70 kDa protein
Solyc4.0|chr01|85438658|pt4677	NODE_6380_length_2369_cov_42.237369_g4474_i0.p1|pt4677	LGA1_ASPNG	gaaC	L-threo-3-deoxy-hexylosonate aldolase
Solyc4.0|unmapped|0|pt3302	NODE_37495_length_588_cov_11.097087_g25665_i0.p1|pt3302	LCMT1_ARATH	LCMT1	Leucine carboxyl methyltransferase 1 homolog
Solyc4.0|unmapped|0|pt1534	NODE_22423_length_1247_cov_20.294719_g6366_i1.p1|pt1534	CLPR2_ARATH	CLPR2	ATP-dependent Clp protease proteolytic subunit-related protein 2, chloroplastic
Solyc4.0|chr00|5560944|pt4982	NODE_7530_length_2230_cov_4110.867872_g5196_i1.p1|pt4982	ATF1_SCHPO	atf1	Transcription factor atf1
Solyc4.0|unmapped|0|pt2297	NODE_28556_length_946_cov_28.506300_g18223_i0.p2|pt2297	RL8B_YEAST	RPL8B	Large ribosomal subunit protein eL8B
Solyc4.0|chr01|85915027|pt1665	NODE_23432_length_1194_cov_17.647636_g15060_i0.p1|pt1665	ABCG1_PETHY	ABCG1	ABC transporter G family member 1
Solyc4.0|chr01|90775003|pt0397	NODE_13165_length_1769_cov_20.509434_g9003_i0.p2|pt0397	BIG1_ARATH	BIG1	Brefeldin A-inhibited guanine nucleotide-exchange protein 1
Solyc4.0|chr01|85899148|pt0047	NODE_10381_length_1963_cov_1099.405291_g6184_i1.p1|pt0047	AROG2_PETHY	DAHP2	Phospho-2-dehydro-3-deoxyheptonate aldolase 2, chloroplastic
Solyc4.0|chr04|62071672|pt5177	NODE_8187_length_2160_cov_35.542405_g5727_i0.p1|pt5177	AOS1_SOLLC	AOS1	Allene oxide synthase 1, chloroplastic
Solyc4.0|chr06|1227282|pt0420	NODE_13357_length_1754_cov_159.242713_g9116_i0.p1|pt0420	ENGB_RUEST	engB	Probable GTP-binding protein EngB
Solyc4.0|unmapped|0|pt4270	NODE_5210_length_2539_cov_104.108678_g3632_i0.p1|pt4270	NFYC4_ARATH	NFYC4	Nuclear transcription factor Y subunit C-4
Solyc4.0|chr08|61619455|pt4726	NODE_6564_length_2346_cov_196.843379_g4592_i0.p1|pt4726	HTH_ARATH	HTH	Protein HOTHEAD
Solyc4.0|unmapped|0|pt4149	NODE_5001_length_2573_cov_141.583600_g3491_i0.p1|pt4149	AB7G_ARATH	ABCG7	ABC transporter G family member 7
Solyc4.0|chr10|61354170|pt4547	NODE_591_length_4143_cov_260.085749_g398_i0.p1|pt4547	SF3B1_XENLA	sf3b1	Splicing factor 3B subunit 1
Solyc4.0|unmapped|0|pt2425	NODE_2951_length_2995_cov_101.259411_g2055_i0.p1|pt2425	PUB35_ARATH	PUB35	U-box domain-containing protein 35
Solyc4.0|unmapped|0|pt4929	NODE_7323_length_2252_cov_975.559431_g4525_i1.p1|pt4929	PPI1_ARATH	PPI1	Proton pump-interactor 1
Solyc4.0|chr02|42152944|pt0890	NODE_17142_length_1528_cov_45.714777_g11420_i0.p1|pt0890	CRK10_ARATH	CRK10	Cysteine-rich receptor-like protein kinase 10
Solyc4.0|unmapped|0|pt1748	NODE_24102_length_1160_cov_23.767249_g15460_i0.p1|pt1748	Y1571_ARATH	GeneName_NotFound	Probable leucine-rich repeat receptor-like protein kinase At1g35710
Solyc4.0|chr08|57633923|pt3105	NODE_3537_length_2852_cov_310.038143_g2467_i0.p1|pt3105	NUDT3_ARATH	NUDT3	Nudix hydrolase 3
Solyc4.0|unmapped|0|pt4089	NODE_4881_length_2590_cov_89.952721_g3408_i0.p1|pt4089	MUC70_ARATH	MUCI70	Probable hexosyltransferase MUCI70
Solyc4.0|chr01|67824772|pt1435	NODE_21737_length_1284_cov_35.245252_g12884_i1.p1|pt1435	RS212_ARATH	RPS21C	Small ribosomal subunit protein eS21y
Solyc4.0|unmapped|0|pt5367	NODE_8895_length_2093_cov_614.706931_g1028_i1.p1|pt5367	PHS2_DICDI	glpD	Glycogen phosphorylase 2
Solyc4.0|unmapped|0|pt3521	NODE_4014_length_2751_cov_96.491038_g2795_i0.p1|pt3521	AB10C_ARATH	ABCC10	ABC transporter C family member 10
Solyc4.0|unmapped|0|pt1995	NODE_26020_length_1065_cov_146.065524_g16618_i0.p1|pt1995	CCNB1_SOYBN	GeneName_NotFound	G2/mitotic-specific cyclin S13-6
Solyc4.0|unmapped|0|pt5513	NODE_9927_length_2001_cov_295.766598_g6904_i0.p1|pt5513	BGL34_ORYSJ	BGLU34	Beta-glucosidase 34
Solyc4.0|chr04|4468794|pt4642	NODE_6263_length_2386_cov_59.701686_g4391_i0.p1|pt4642	THRC_SCHPO	thrc	Threonine synthase
Solyc4.0|unmapped|0|pt2373	NODE_29113_length_921_cov_49.620283_g18608_i0.p1|pt2373	AB9C_ARATH	ABCC9	ABC transporter C family member 9
Solyc4.0|unmapped|0|pt0547	NODE_1430_length_3521_cov_1511.606729_g993_i0.p1|pt0547	ARF2A_SOLLC	ARF2A	Auxin response factor 2A
Solyc4.0|unmapped|0|pt4137	NODE_4977_length_2576_cov_362.982022_g3476_i0.p2|pt4137	NFD4_ARATH	NFD4	Protein NUCLEAR FUSION DEFECTIVE 4
Solyc4.0|unmapped|0|pt3989	NODE_4682_length_2625_cov_157.032915_g2662_i1.p1|pt3989	DI3L2_ARATH	SOV	DIS3-like exonuclease 2
Solyc4.0|unmapped|0|pt2641	NODE_31255_length_823_cov_677.881333_g20160_i0.p1|pt2641	WDR44_BOVIN	WDR44	WD repeat-containing protein 44
Solyc4.0|chr02|47921100|pt3186	NODE_36157_length_628_cov_27.729730_g24396_i0.p1|pt3186	PPSP2_ARATH	GeneName_NotFound	Inorganic pyrophosphatase 2
Solyc4.0|chr05|64959790|pt5481	NODE_968_length_3794_cov_162.122548_g652_i0.p1|pt5481	METL1_ARATH	MTB	N6-adenosine-methyltransferase non-catalytic subunit MTB
Solyc4.0|chr07|4964540|pt5399	NODE_9042_length_2078_cov_492.932668_g1671_i2.p3|pt5399	ISOA1_ARATH	ISA1	Isoamylase 1, chloroplastic
Solyc4.0|chr06|45122478|pt3039	NODE_3475_length_2864_cov_1511.835185_g2423_i0.p1|pt3039	TC753_ARATH	TOC75-3	Protein TOC75-3, chloroplastic
Solyc4.0|chr09|68361011|pt2753	NODE_32181_length_781_cov_43.501412_g20866_i0.p1|pt2753	PDC2_PEA	PDC2	Pyruvate decarboxylase 2
Solyc4.0|chr06|37514208|pt2511	NODE_30181_length_871_cov_13.170426_g19366_i0.p1|pt2511	ATL60_ARATH	ATL60	RING-H2 finger protein ATL60
Solyc4.0|chr12|50139313|pt4809	NODE_6919_length_2300_cov_112.443646_g255_i1.p1|pt4809	CTF50_ARATH	CSTF50	Cleavage stimulation factor subunit 50
Solyc4.0|unmapped|0|pt3110	NODE_3541_length_2851_cov_341.973362_g2469_i0.p1|pt3110	MPK20_ARATH	MPK20	Mitogen-activated protein kinase 20
Solyc4.0|unmapped|0|pt3130	NODE_3558_length_2848_cov_70.833874_g2483_i0.p1|pt3130	PP132_ARATH	EMB2217	Pentatricopeptide repeat-containing protein At1g79490, mitochondrial
Solyc4.0|unmapped|0|pt4285	NODE_5248_length_2534_cov_60.522145_g3657_i0.p1|pt4285	ATCA7_ARATH	ACA7	Alpha carbonic anhydrase 7
Solyc4.0|unmapped|0|pt2490	NODE_30035_length_878_cov_38.031056_g19261_i0.p1|pt2490	PCR8_ARATH	PCR8	Protein PLANT CADMIUM RESISTANCE 8
Solyc4.0|unmapped|0|pt2244	NODE_28150_length_964_cov_46.262626_g17962_i0.p1|pt2244	RGA4_SOLBU	RGA4	Putative disease resistance protein RGA4
Solyc4.0|chr07|67473235|pt0213	NODE_1184_length_3657_cov_236.433315_g813_i0.p2|pt0213	ARP8_ARATH	ARP8	Actin-related protein 8
Solyc4.0|unmapped|0|pt3336	NODE_3791_length_2797_cov_626.425477_g1287_i3.p1|pt3336	PPCS2_ARATH	PPCS2	Phosphopantothenate--cysteine ligase 2
Solyc4.0|unmapped|0|pt3856	NODE_4464_length_2664_cov_128.874180_g1752_i1.p1|pt3856	PPX_PSEAE	ppx	Exopolyphosphatase
Solyc4.0|unmapped|0|pt0587	NODE_1462_length_3507_cov_324.940303_g1012_i0.p1|pt0587	RUBB_PEA	GeneName_NotFound	RuBisCO large subunit-binding protein subunit beta, chloroplastic
Solyc4.0|unmapped|0|pt0602	NODE_14730_length_1671_cov_42.399875_g148_i2.p1|pt0602	NU2M_ARATH	ND2	NADH-ubiquinone oxidoreductase chain 2
Solyc4.0|unmapped|0|pt4815	NODE_6935_length_2298_cov_246.193708_g405_i4.p2|pt4815	TRUB_FLAJ1	truB	tRNA pseudouridine synthase B
Solyc4.0|chr05|3050441|pt3015	NODE_344_length_4555_cov_91.937751_g237_i0.p1|pt3015	APC4_ARATH	APC4	Anaphase-promoting complex subunit 4
Solyc4.0|chr03|5507729|pt4529	NODE_5854_length_2443_cov_452.233333_g4104_i0.p1|pt4529	BUD13_CAEEL	GeneName_NotFound	BUD13 homolog
Solyc4.0|unmapped|0|pt5041	NODE_7699_length_2211_cov_357.333957_g3879_i1.p1|pt5041	PP317_ARATH	GeneName_NotFound	Pentatricopeptide repeat-containing protein At4g17616
Solyc4.0|unmapped|0|pt1941	NODE_25631_length_1082_cov_652.969277_g5936_i1.p1|pt1941	TF3A_ARATH	TFIIIA	Transcription factor IIIA
Solyc4.0|unmapped|0|pt2539	NODE_30431_length_860_cov_37.415502_g17182_i1.p1|pt2539	GLYI4_ARATH	GLYI4	Glyoxylase I 4
Solyc4.0|chr02|13990942|pt3996	NODE_46_length_6129_cov_94.819683_g30_i0.p1|pt3996	HUA2_ARATH	HUA2	ENHANCER OF AG-4 protein 2
Solyc4.0|unmapped|0|pt3617	NODE_41441_length_495_cov_4.798578_g29526_i0.p1|pt3617	BGAL_MALDO	GeneName_NotFound	Beta-galactosidase
Solyc4.0|unmapped|0|pt0766	NODE_16164_length_1586_cov_158.692003_g10813_i0.p1|pt0766	REV3_ARATH	REV3	DNA polymerase zeta catalytic subunit
Solyc4.0|unmapped|0|pt2429	NODE_29541_length_901_cov_13.787440_g18907_i0.p1|pt2429	RBS1_SOLLC	RBCS1	Ribulose bisphosphate carboxylase small subunit, chloroplastic 1
Solyc4.0|chr07|5265146|pt0670	NODE_15296_length_1637_cov_21.758951_g10276_i0.p1|pt0670	RL161_PLAVT	RXLR161	Secreted RxLR effector protein 161
Solyc4.0|unmapped|0|pt4330	NODE_5324_length_2521_cov_1860.316993_g3714_i0.p1|pt4330	VSR1_ARATH	VSR1	Vacuolar-sorting receptor 1
Solyc4.0|unmapped|0|pt0757	NODE_16074_length_1591_cov_1479.754282_g10754_i0.p1|pt0757	DCN1L_DROME	GeneName_NotFound	DCN1-like protein
Solyc4.0|chr05|58358937|pt0377	NODE_13032_length_1777_cov_59.478873_g1818_i6.p1|pt0377	PP263_ARATH	GeneName_NotFound	Pentatricopeptide repeat-containing protein At3g42630
Solyc4.0|chr00|1538386|pt0234	NODE_11_length_7838_cov_554.529813_g5_i1.p1|pt0234	RPOA_SOLLC	rpoA	DNA-directed RNA polymerase subunit alpha
Solyc4.0|unmapped|0|pt3948	NODE_4615_length_2635_cov_630.602264_g1312_i3.p1|pt3948	AB26B_ARATH	ABCB26	ABC transporter B family member 26, chloroplastic
Solyc4.0|unmapped|0|pt5247	NODE_842_length_3893_cov_185.525393_g568_i0.p1|pt5247	XLG1_ARATH	XLG1	Extra-large guanine nucleotide-binding protein 1
Solyc4.0|unmapped|0|pt3177	NODE_36082_length_630_cov_4869.100539_g17532_i2.p1|pt3177	C3H62_ORYSJ	GeneName_NotFound	Zinc finger CCCH domain-containing protein 62
Solyc4.0|unmapped|0|pt1412	NODE_21553_length_1293_cov_186.360656_g7053_i2.p1|pt1412	TON1A_ARATH	TON1A	Protein TONNEAU 1a
Solyc4.0|chr07|65694825|pt1599	NODE_22962_length_1217_cov_226.537587_g7227_i4.p1|pt1599	BGL18_ORYSJ	BGLU18	Beta-glucosidase 18
Solyc4.0|chr12|15523033|pt2548	NODE_30512_length_856_cov_84.491699_g19609_i0.p1|pt2548	PERX_LUPPO	GeneName_NotFound	Peroxidase
Solyc4.0|unmapped|0|pt2994	NODE_3426_length_2875_cov_349.015346_g2391_i0.p1|pt2994	RH37_ARATH	RH37	DEAD-box ATP-dependent RNA helicase 37
Solyc4.0|unmapped|0|pt4095	NODE_4894_length_2588_cov_244.718489_g3416_i0.p1|pt4095	CIPK8_ARATH	CIPK8	CBL-interacting serine/threonine-protein kinase 8
Solyc4.0|chr09|32792661|pt0665	NODE_1525_length_3482_cov_43246.240540_g655_i13.p2|pt0665	RR7_TOBAC	rps7-A	Small ribosomal subunit protein uS7cz/uS7cy
Solyc4.0|unmapped|0|pt4311	NODE_5294_length_2526_cov_124.481859_g3693_i0.p1|pt4311	PMT5_ARATH	GeneName_NotFound	Probable methyltransferase PMT5
Solyc4.0|unmapped|0|pt4375	NODE_5414_length_2507_cov_199.230485_g3393_i1.p1|pt4375	CREC_ASPTN	creC	Probable catabolite repression protein creC
Solyc4.0|unmapped|0|pt5147	NODE_8035_length_2178_cov_13.914964_g5616_i0.p2|pt5147	Y5537_ARATH	GeneName_NotFound	G-type lectin S-receptor-like serine/threonine-protein kinase At5g35370
Solyc4.0|unmapped|0|pt3218	NODE_36531_length_616_cov_8.305709_g24745_i0.p1|pt3218	Y4424_ARATH	CBSDUF1	DUF21 domain-containing protein At4g14240
Solyc4.0|unmapped|0|pt1035	NODE_18300_length_1467_cov_33.526542_g12078_i0.p1|pt1035	PTAC6_ARATH	PTAC6	PLASTID TRANSCRIPTIONALLY ACTIVE protein 6, chloroplastic
Solyc4.0|chr06|43861562|pt4787	NODE_6807_length_2314_cov_86.794288_g4760_i0.p1|pt4787	APT1_MAIZE	APT1	Protein ABERRANT POLLEN TRANSMISSION 1
Solyc4.0|chr02|2303141|pt0529	NODE_14190_length_1703_cov_1082.077914_g9618_i0.p1|pt0529	MAF1_SOLLC	MAF1	MFP1 attachment factor 1
Solyc4.0|unmapped|0|pt3349	NODE_380_length_4481_cov_64.311025_g262_i0.p1|pt3349	R13L1_ARATH	RPPL1	Putative disease resistance RPP13-like protein 1
Solyc4.0|chr08|206412|pt3425	NODE_3893_length_2776_cov_765.689234_g474_i1.p1|pt3425	RCD1_ARATH	RCD1	Inactive poly [ADP-ribose] polymerase RCD1
Solyc4.0|chr08|37043544|pt0426	NODE_13404_length_1751_cov_368.853397_g9145_i0.p1|pt0426	MEMO1_XENTR	memo1	Protein MEMO1
Solyc4.0|chr06|43118424|pt0368	NODE_1295_length_3588_cov_151.222475_g896_i0.p1|pt0368	FRS3_ARATH	FRS3	Protein FAR1-RELATED SEQUENCE 3
Solyc4.0|unmapped|0|pt3385	NODE_3850_length_2784_cov_270.658429_g2686_i0.p2|pt3385	DCAM4_ARATH	SAMDC4	S-adenosylmethionine decarboxylase proenzyme 4
Solyc4.0|unmapped|0|pt2404	NODE_29396_length_908_cov_29.075449_g18812_i0.p1|pt2404	TTG1_ARATH	TTG1	Protein TRANSPARENT TESTA GLABRA 1
Solyc4.0|unmapped|0|pt3946	NODE_4612_length_2636_cov_705.015217_g3216_i0.p1|pt3946	FDH_EMENI	aciA	Formate dehydrogenase
Solyc4.0|chr11|22192823|pt4944	NODE_7397_length_2246_cov_398.518178_g5168_i0.p2|pt4944	KATG_PYRTR	katG	Catalase-peroxidase
Solyc4.0|unmapped|0|pt4545	NODE_5913_length_2436_cov_322.171392_g2394_i1.p1|pt4545	GLR27_ARATH	GLR2.7	Glutamate receptor 2.7
Solyc4.0|chr10|1567049|pt2952	NODE_3395_length_2883_cov_95.855160_g2370_i0.p1|pt2952	CAPP_TOBAC	PPC	Phosphoenolpyruvate carboxylase
Solyc4.0|chr08|965428|pt0261	NODE_12165_length_1834_cov_108.457694_g5780_i1.p1|pt0261	REM4_ARATH	REM4	Putative B3 domain-containing protein REM4
Solyc4.0|unmapped|0|pt1181	NODE_1949_length_3298_cov_1096.239070_g976_i3.p1|pt1181	REC1_ARATH	REC1	Protein REDUCED CHLOROPLAST COVERAGE 1
Solyc4.0|unmapped|0|pt3168	NODE_35981_length_633_cov_55775.523214_g24234_i0.p1|pt3168	METC_ARATH	GeneName_NotFound	Cystathionine beta-lyase, chloroplastic
Solyc4.0|chr06|36317875|pt1902	NODE_25302_length_1100_cov_142.018500_g16153_i0.p1|pt1902	PTR7_ARATH	NPF6.3	Protein NRT1/ PTR FAMILY 6.3
Solyc4.0|unmapped|0|pt2133	NODE_27165_length_1009_cov_66.672009_g17337_i0.p1|pt2133	SWET1_ARATH	SWEET1	Bidirectional sugar transporter SWEET1
Solyc4.0|unmapped|0|pt2426	NODE_29521_length_901_cov_64303.440821_g18893_i0.p1|pt2426	CB2B_SOLLC	CAB1B	Chlorophyll a-b binding protein 1B, chloroplastic
Solyc4.0|chr03|2409126|pt5389	NODE_8991_length_2084_cov_131.890602_g6276_i0.p1|pt5389	PP271_ARATH	PCMP-H77	Putative pentatricopeptide repeat-containing protein At3g49142
Solyc4.0|unmapped|0|pt5105	NODE_7875_length_2193_cov_94.103774_g5504_i0.p1|pt5105	MSH2_ARATH	MSH2	DNA mismatch repair protein MSH2
Solyc4.0|unmapped|0|pt4304	NODE_5283_length_2527_cov_177.508965_g3683_i0.p1|pt4304	CRK2_ARATH	CRK2	Cysteine-rich receptor-like protein kinase 2
Solyc4.0|chr03|57481691|pt3205	NODE_36400_length_620_cov_7.910420_g24624_i0.p1|pt3205	GSO2_ARATH	GSO2	LRR receptor-like serine/threonine-protein kinase GSO2
Solyc4.0|unmapped|0|pt3212	NODE_3648_length_2829_cov_422.767417_g2546_i0.p1|pt3212	AARE_ARATH	AARE	Acylamino-acid-releasing enzyme
Solyc4.0|chr02|47713938|pt2090	NODE_26742_length_1029_cov_57.628661_g705_i1.p1|pt2090	CFM2_ARATH	CFM2	CRM-domain containing factor CFM2, chloroplastic
Solyc4.0|chr12|59780456|pt3804	NODE_4392_length_2680_cov_233.117760_g2758_i1.p1|pt3804	2ABB_ARATH	PP2AB2	Serine/threonine protein phosphatase 2A 55 kDa regulatory subunit B beta isoform
Solyc4.0|chr06|40231571|pt0011	NODE_10092_length_1986_cov_155.686357_g7021_i0.p1|pt0011	MAPC2_ARATH	APC2	Calcium-dependent mitochondrial ATP-magnesium/phosphate carrier protein 2
Solyc4.0|chr04|60729833|pt1315	NODE_20698_length_1338_cov_865.954941_g13459_i0.p1|pt1315	DAD2_PETHY	DAD2	Probable strigolactone esterase DAD2
Solyc4.0|unmapped|0|pt3174	NODE_3603_length_2839_cov_291.133767_g2514_i0.p1|pt3174	Y5586_ARATH	GeneName_NotFound	WEB family protein At5g55860
Solyc4.0|unmapped|0|pt1997	NODE_26032_length_1065_cov_12.488911_g16627_i0.p1|pt1997	RK12_NICSY	GeneName_NotFound	Large ribosomal subunit protein bL12c
Solyc4.0|chr07|60727884|pt5437	NODE_9357_length_2051_cov_164.095551_g6539_i0.p1|pt5437	B3GT2_ARATH	B3GALT2	Probable beta-1,3-galactosyltransferase 2
Solyc4.0|chr04|4943830|pt0583	NODE_14609_length_1678_cov_24.173209_g9870_i0.p1|pt0583	XA21_ORYSI	XA21	Receptor kinase-like protein Xa21
Solyc4.0|unmapped|0|pt5160	NODE_8113_length_2170_cov_219.731521_g5666_i0.p2|pt5160	Y1705_ARATH	GeneName_NotFound	Uncharacterized protein At1g27050
Solyc4.0|chr07|5265146|pt0738	NODE_15949_length_1599_cov_22.098952_g10276_i1.p1|pt0738	RL161_PLAVT	RXLR161	Secreted RxLR effector protein 161
Solyc4.0|chr06|27423949|pt4068	NODE_4842_length_2598_cov_179.770693_g3376_i0.p2|pt4068	ARP5_ARATH	ARP5	Actin-related protein 5
Solyc4.0|unmapped|0|pt2730	NODE_32031_length_788_cov_7087.786014_g8716_i2.p1|pt2730	RS142_ARATH	RPS14B	Small ribosomal subunit protein uS11y
Solyc4.0|unmapped|0|pt5001	NODE_7581_length_2225_cov_119.220260_g2776_i1.p1|pt5001	ZOX_PHAVU	ZOX1	Zeatin O-xylosyltransferase
Solyc4.0|unmapped|0|pt3209	NODE_36444_length_618_cov_17.047706_g24662_i0.p1|pt3209	WDR3_MOUSE	Wdr3	WD repeat-containing protein 3
Solyc4.0|chr08|55336952|pt1229	NODE_19968_length_1376_cov_1370.969302_g13038_i0.p1|pt1229	RD22_ARATH	RD22	BURP domain protein RD22
Solyc4.0|chr01|75765042|pt0411	NODE_13277_length_1759_cov_242.889680_g7582_i1.p1|pt0411	C14A1_ARATH	CYP714A1	Cytochrome P450 714A1
Solyc4.0|chr06|32950240|pt5453	NODE_9440_length_2043_cov_73.663452_g6598_i0.p1|pt5453	PLCD6_ARATH	PLC6	Phosphoinositide phospholipase C 6
Solyc4.0|chr02|43534753|pt3602	NODE_4121_length_2732_cov_122.571643_g2558_i1.p1|pt3602	NOC2_ARATH	NOC2	Nucleolar complex-associated protein 2
Solyc4.0|chr09|64119980|pt5361	NODE_8865_length_2096_cov_454.626792_g6186_i0.p1|pt5361	FLZ8_ARATH	FLZ8	FCS-Like Zinc finger 8
Solyc4.0|unmapped|0|pt3306	NODE_3753_length_2805_cov_50.023060_g2217_i1.p1|pt3306	PP239_ARATH	PPR40	Putative pentatricopeptide repeat-containing protein At3g16890, mitochondrial
Solyc4.0|unmapped|0|pt2899	NODE_3352_length_2893_cov_888.968085_g2335_i0.p4|pt2899	Y3739_ARATH	GeneName_NotFound	Uncharacterized membrane protein At3g27390
Solyc4.0|chr12|3808535|pt1103	NODE_18900_length_1431_cov_191.424153_g12422_i0.p1|pt1103	ENAP2_ARATH	ENAP2	Trihelix transcription factor ENAP2
Solyc4.0|chr01|10549379|pt2662	NODE_313_length_4630_cov_1166.597542_g13_i1.p1|pt2662	POLX_TOBAC	GeneName_NotFound	Retrovirus-related Pol polyprotein from transposon TNT 1-94
Solyc4.0|unmapped|0|pt4233	NODE_5142_length_2549_cov_62.672456_g3582_i0.p1|pt4233	SIS8_ARATH	SIS8	Probable serine/threonine-protein kinase SIS8
Solyc4.0|chr03|18791579|pt0224	NODE_1194_length_3652_cov_251.927633_g821_i0.p2|pt0224	KN7L_ARATH	KIN7L	Kinesin-like protein KIN-7L, chloroplastic
Solyc4.0|unmapped|0|pt5333	NODE_8760_length_2106_cov_361.796852_g6109_i0.p1|pt5333	HBPL1_ARATH	GeneName_NotFound	Heme-binding-like protein At3g10130, chloroplastic
Solyc4.0|unmapped|0|pt4983	NODE_7531_length_2230_cov_3896.514604_g5256_i0.p2|pt4983	DIM_PEA	DIM	Delta(24)-sterol reductase
Solyc4.0|unmapped|0|pt1497	NODE_22183_length_1259_cov_125.253794_g11853_i1.p1|pt1497	LYPA2_RAT	Lypla2	Acyl-protein thioesterase 2
Solyc4.0|unmapped|0|pt3787	NODE_436_length_4361_cov_316.205224_g303_i0.p1|pt3787	Y005_SYNY3	GeneName_NotFound	Uncharacterized protein sll0005
Solyc4.0|unmapped|0|pt0781	NODE_16259_length_1581_cov_953.293767_g5361_i1.p1|pt0781	SUFE1_ARATH	SUFE1	SufE-like protein 1, chloroplastic/mitochondrial
Solyc4.0|unmapped|0|pt0830	NODE_16632_length_1559_cov_78.319650_g9596_i1.p1|pt0830	HM1_MAIZE	Hm1	NADPH HC-toxin reductase 1
Solyc4.0|unmapped|0|pt2684	NODE_3162_length_2938_cov_75.610471_g2187_i0.p1|pt2684	ALDH_ALTAL	ALTA10	Aldehyde dehydrogenase
Solyc4.0|unmapped|0|pt0795	NODE_16342_length_1577_cov_25.470745_g10680_i1.p1|pt0795	LAC6_ARATH	LAC6	Laccase-6
Solyc4.0|unmapped|0|pt2580	NODE_30815_length_843_cov_23.933766_g19840_i0.p1|pt2580	LRL21_ARATH	LRK10L-2.1	LEAF RUST 10 DISEASE-RESISTANCE LOCUS RECEPTOR-LIKE PROTEIN KINASE-like 2.1
Solyc4.0|unmapped|0|pt5238	NODE_83_length_5706_cov_1039.031067_g5_i2.p1|pt5238	PSBB_TOBAC	psbB	Photosystem II CP47 reaction center protein
Solyc4.0|chr10|47093125|pt3262	NODE_3702_length_2817_cov_604.587099_g2585_i0.p1|pt3262	PSAL_ARATH	PSAL	Photosystem I reaction center subunit XI, chloroplastic
Solyc4.0|chr12|502561|pt4738	NODE_660_length_4064_cov_1035.397645_g441_i0.p1|pt4738	ACO3M_ARATH	ACO3	Aconitate hydratase 3, mitochondrial
Solyc4.0|unmapped|0|pt2339	NODE_28873_length_932_cov_21.376019_g18448_i0.p1|pt2339	YODA_ARATH	YDA	Mitogen-activated protein kinase kinase kinase YODA
Solyc4.0|unmapped|0|pt2945	NODE_33917_length_709_cov_3845.000000_g22344_i0.p1|pt2945	MAP1B_ARATH	MAP1B	Methionine aminopeptidase 1B, chloroplastic
Solyc4.0|unmapped|0|pt5393	NODE_9010_length_2081_cov_597.393426_g6290_i0.p1|pt5393	RGAP1_ARATH	ROPGAP1	Rho GTPase-activating protein 1
Solyc4.0|chr06|42865086|pt1605	NODE_23001_length_1215_cov_44.453590_g14798_i0.p1|pt1605	CDPKO_ARATH	CPK24	Calcium-dependent protein kinase 24
Solyc4.0|chr11|49433780|pt4162	NODE_5020_length_2569_cov_79.432692_g3506_i0.p2|pt4162	RBS3_SOLLC	RBCS3	Ribulose bisphosphate carboxylase small subunit, chloroplastic 3
Solyc4.0|chr04|7025402|pt0482	NODE_13834_length_1724_cov_1060.415506_g9383_i0.p1|pt0482	ZOG_PHALU	ZOG1	Zeatin O-glucosyltransferase
Solyc4.0|chr09|64906372|pt5125	NODE_7958_length_2184_cov_415.028423_g4096_i2.p2|pt5125	SYH_SCHPO	hts1	Histidine--tRNA ligase, mitochondrial
Solyc4.0|unmapped|0|pt0618	NODE_14893_length_1660_cov_9692.567108_g8129_i2.p1|pt0618	F16P1_ORYSJ	GeneName_NotFound	Fructose-1,6-bisphosphatase, chloroplastic
Solyc4.0|chr09|62428202|pt0968	NODE_17835_length_1491_cov_85.489422_g3246_i3.p1|pt0968	DEGP2_ARATH	DEGP2	Protease Do-like 2, chloroplastic
Solyc4.0|unmapped|0|pt1335	NODE_2085_length_3253_cov_104.471384_g148_i1.p1|pt1335	AGLU_SPIOL	GeneName_NotFound	Alpha-glucosidase
Solyc4.0|unmapped|0|pt2389	NODE_29240_length_915_cov_14.564133_g18693_i0.p1|pt2389	MSRB2_ARATH	MSRB2	Peptide methionine sulfoxide reductase B2, chloroplastic
Solyc4.0|chr07|58843948|pt0223	NODE_11944_length_1850_cov_107.186832_g3660_i1.p1|pt0223	CPR1_ARATH	CPR1	F-box protein CPR1
Solyc4.0|chr06|40360771|pt3479	NODE_395_length_4442_cov_116.259327_g273_i0.p1|pt3479	IREH1_ARATH	IREH1	Probable serine/threonine protein kinase IREH1
Solyc4.0|unmapped|0|pt4631	NODE_6210_length_2392_cov_173.822768_g3187_i1.p2|pt4631	LSP1_YEAST	LSP1	Sphingolipid long chain base-responsive protein LSP1
Solyc4.0|unmapped|0|pt2875	NODE_33323_length_732_cov_7568.279211_g21821_i0.p2|pt2875	SPA_SOLLC	SPA	Protein SPA, chloroplastic
Solyc4.0|chr10|61509465|pt2831	NODE_32974_length_748_cov_185.322963_g21523_i0.p1|pt2831	SF3B1_MOUSE	Sf3b1	Splicing factor 3B subunit 1
Solyc4.0|unmapped|0|pt2509	NODE_30174_length_871_cov_57.136591_g19360_i0.p1|pt2509	CNL_PETHY	CNL	Trans-cinnamate:CoA ligase, peroxisomal
Solyc4.0|unmapped|0|pt1049	NODE_18408_length_1461_cov_158.028098_g12137_i0.p1|pt1049	FBL53_ARATH	GeneName_NotFound	F-box/LRR-repeat protein At3g48880
Solyc4.0|unmapped|0|pt4114	NODE_4933_length_2582_cov_1494.306895_g2716_i1.p1|pt4114	AFC2_ARATH	AFC2	Serine/threonine-protein kinase AFC2
Solyc4.0|unmapped|0|pt3474	NODE_3950_length_2766_cov_73.156703_g2753_i0.p2|pt3474	SBT34_ARATH	SBT3.4	Subtilisin-like protease SBT3.4
Solyc4.0|unmapped|0|pt1187	NODE_19552_length_1397_cov_3204.548338_g12805_i0.p1|pt1187	EF1A_SOLLC	GeneName_NotFound	Elongation factor 1-alpha
Solyc4.0|unmapped|0|pt2313	NODE_28675_length_940_cov_16655.557093_g18311_i0.p1|pt2313	RR20_ARATH	RPS20	Small ribosomal subunit protein bS20c
Solyc4.0|unmapped|0|pt4860	NODE_7063_length_2283_cov_87.022624_g4933_i0.p2|pt4860	QCR6_NEUCR	qcr6	Cytochrome b-c1 complex subunit 6, mitochondrial
Solyc4.0|chr01|68253831|pt2272	NODE_28374_length_953_cov_40.268182_g9189_i3.p1|pt2272	CUL1_ORYSJ	CUL1	Cullin-1
Solyc4.0|unmapped|0|pt0751	NODE_16046_length_1593_cov_52.975658_g2261_i2.p2|pt0751	CHR4_ARATH	CHR4	Protein CHROMATIN REMODELING 4
Solyc4.0|unmapped|0|pt4582	NODE_6063_length_2412_cov_1084.625053_g4247_i0.p1|pt4582	ORLIK_ARATH	ORLIKE	Protein ORANGE-LIKE, chloroplastic
Solyc4.0|unmapped|0|pt5250	NODE_8440_length_2136_cov_164.017935_g672_i2.p2|pt5250	RUS3_ARATH	RUS3	Protein root UVB sensitive 3
Solyc4.0|unmapped|0|pt0216	NODE_11891_length_1854_cov_32.624368_g5861_i1.p1|pt0216	RD23C_ARATH	RAD23C	Ubiquitin receptor RAD23c
Solyc4.0|unmapped|0|pt3796	NODE_4382_length_2681_cov_692.152607_g3046_i0.p1|pt3796	RH56_ARATH	RH56	DEAD-box ATP-dependent RNA helicase 56
Solyc4.0|unmapped|0|pt3243	NODE_3680_length_2822_cov_286.800655_g2571_i0.p1|pt3243	DEG15_ARATH	DEG15	Glyoxysomal processing protease, glyoxysomal
Solyc4.0|chr11|4567972|pt1113	NODE_18998_length_1426_cov_198.610495_g12485_i0.p2|pt1113	ARS1_ARATH	ARS1	Protein ABA AND ROS SENSITIVE 1
Solyc4.0|unmapped|0|pt3439	NODE_3911_length_2773_cov_86.018148_g2726_i0.p1|pt3439	VPS51_ARATH	VPS51	Vacuolar protein sorting-associated protein 51 homolog
Solyc4.0|chr03|62963046|pt1052	NODE_18417_length_1460_cov_2790.965393_g6644_i2.p1|pt1052	STRAP_DICDI	strap	Serine-threonine kinase receptor-associated protein
Solyc4.0|chr01|84943786|pt5444	NODE_9385_length_2047_cov_6867.989362_g6555_i0.p1|pt5444	AKR2B_ARATH	AKR2B	Ankyrin repeat domain-containing protein 2B
Solyc4.0|unmapped|0|pt5024	NODE_7660_length_2215_cov_922.335201_g5354_i0.p1|pt5024	VP322_ARATH	VPS32.2	Vacuolar protein sorting-associated protein 32 homolog 2
Solyc4.0|unmapped|0|pt2470	NODE_29864_length_886_cov_15.863469_g19141_i0.p1|pt2470	CDPKY_ARATH	CPK34	Calcium-dependent protein kinase 34
Solyc4.0|chr10|26201658|pt0044	NODE_10372_length_1964_cov_302.453199_g7210_i0.p1|pt0044	NIPA4_ARATH	GeneName_NotFound	Probable magnesium transporter NIPA4
Solyc4.0|unmapped|0|pt3027	NODE_3464_length_2867_cov_50.341088_g2414_i0.p1|pt3027	TRA1_MAIZE	GeneName_NotFound	Putative AC transposase
Solyc4.0|chr01|78942010|pt4135	NODE_4974_length_2576_cov_12747.345186_g2411_i1.p1|pt4135	CUT1A_ARATH	CURT1A	Protein CURVATURE THYLAKOID 1A, chloroplastic
Solyc4.0|unmapped|0|pt1279	NODE_20392_length_1355_cov_45.204368_g6538_i1.p1|pt1279	GBLP_TOBAC	ARCA	Small ribosomal subunit protein RACK1
Solyc4.0|unmapped|0|pt4516	NODE_5815_length_2448_cov_1940.242526_g4075_i0.p1|pt4516	GLO5_ARATH	GLO5	Glycolate oxidase 3
Solyc4.0|unmapped|0|pt3108	NODE_353_length_4525_cov_266.397125_g244_i0.p2|pt3108	AB2B_ARATH	ABCB2	ABC transporter B family member 2
Solyc4.0|unmapped|0|pt0724	NODE_15797_length_1606_cov_2068.012394_g9294_i1.p1|pt0724	UBP1B_ARATH	UBP1B	Oligouridylate-binding protein 1B
Solyc4.0|unmapped|0|pt4401	NODE_5471_length_2498_cov_77.261031_g3820_i0.p1|pt4401	UNC13_ARATH	PATROL1	Protein unc-13 homolog
Solyc4.0|chr08|59487184|pt0117	NODE_10981_length_1919_cov_367.322860_g7601_i0.p1|pt0117	BRG1_ARATH	BRG1	BOI-related E3 ubiquitin-protein ligase 1
Solyc4.0|chr10|3073317|pt2356	NODE_28996_length_926_cov_353.764361_g18529_i0.p1|pt2356	RRP17_SCHPO	rrp17	Ribosomal RNA-processing protein 17
Solyc4.0|unmapped|0|pt0681	NODE_15378_length_1631_cov_2865.094352_g5297_i1.p1|pt0681	PDS_SOLLC	PDS	15-cis-phytoene desaturase, chloroplastic/chromoplastic
Solyc4.0|unmapped|0|pt3507	NODE_3998_length_2754_cov_106.387915_g2783_i0.p1|pt3507	UKL3_ARATH	UKL3	Uridine kinase-like protein 3
Solyc4.0|unmapped|0|pt5217	NODE_8327_length_2145_cov_158.679054_g5823_i0.p1|pt5217	ASOL_BRANA	Bp10	L-ascorbate oxidase homolog
Solyc4.0|unmapped|0|pt1828	NODE_2467_length_3129_cov_665.743783_g1030_i1.p1|pt1828	G3PA_TOBAC	GAPA	Glyceraldehyde-3-phosphate dehydrogenase A, chloroplastic
Solyc4.0|unmapped|0|pt4151	NODE_5004_length_2572_cov_165.531813_g3493_i0.p1|pt4151	ALA2_ARATH	ALA2	Phospholipid-transporting ATPase 2
Solyc4.0|unmapped|0|pt1625	NODE_2311_length_3178_cov_153.336232_g611_i1.p2|pt1625	CB4B_ARATH	LHCB4.2	Chlorophyll a-b binding protein CP29.2, chloroplastic
Solyc4.0|unmapped|0|pt3346	NODE_3807_length_2793_cov_77.183088_g2657_i0.p1|pt3346	BCHB_ARATH	BCHB	BEACH domain-containing protein B
Solyc4.0|unmapped|0|pt2778	NODE_3245_length_2919_cov_645.370696_g2257_i0.p1|pt2778	DSK2B_ARATH	DSK2B	Ubiquitin domain-containing protein DSK2b
Solyc4.0|chr03|63632260|pt1266	NODE_20291_length_1361_cov_56.763199_g13225_i0.p1|pt1266	KINUC_ARATH	KINUC	Kinesin-like protein KIN-UC
Solyc4.0|unmapped|0|pt2655	NODE_31361_length_819_cov_15.792225_g20240_i0.p1|pt2655	PP423_ARATH	PCMP-E103	Putative pentatricopeptide repeat-containing protein At5g47460
Solyc4.0|unmapped|0|pt4519	NODE_5822_length_2448_cov_150.520421_g4080_i0.p1|pt4519	TCF25_HUMAN	TCF25	Ribosome quality control complex subunit TCF25
Solyc4.0|unmapped|0|pt2266	NODE_28329_length_955_cov_86.850340_g15961_i1.p1|pt2266	COG1_ARATH	COG1	Conserved oligomeric Golgi complex subunit 1
Solyc4.0|chr03|58202258|pt0413	NODE_13287_length_1759_cov_39.948992_g9070_i0.p1|pt0413	FH4_ARATH	FH4	Formin-like protein 4
Solyc4.0|chr01|67664546|pt5158	NODE_80_length_5715_cov_100.229174_g54_i0.p1|pt5158	LIN1_LOTJA	CERBERUS	Putative E3 ubiquitin-protein ligase LIN-1
Solyc4.0|unmapped|0|pt5025	NODE_7661_length_2215_cov_738.821662_g4776_i1.p1|pt5025	SYRM_ARATH	EMB1027	Arginine--tRNA ligase, chloroplastic/mitochondrial
Solyc4.0|chr04|55744611|pt5059	NODE_7734_length_2207_cov_20.514058_g5402_i0.p3|pt5059	M1250_ARATH	GeneName_NotFound	Uncharacterized mitochondrial protein AtMg01250
Solyc4.0|chr07|30473210|pt0365	NODE_12935_length_1782_cov_219.116442_g8859_i0.p2|pt0365	KUA1_ARATH	KUA1	Transcription factor KUA1
Solyc4.0|chr01|90281399|pt3960	NODE_4635_length_2632_cov_28.107073_g3235_i0.p1|pt3960	REL2_ORYSJ	REL2	Protein ROLLING AND ERECT LEAF 2
Solyc4.0|unmapped|0|pt0089	NODE_10801_length_1932_cov_124.202797_g6529_i1.p1|pt0089	MER3_ARATH	MER3	DExH-box ATP-dependent RNA helicase DExH17
Solyc4.0|unmapped|0|pt0554	NODE_14361_length_1693_cov_788.998765_g3905_i3.p1|pt0554	ATG8F_ARATH	ATG8F	Autophagy-related protein 8f
Solyc4.0|chr04|58499111|pt0800	NODE_16385_length_1574_cov_882.808128_g9665_i1.p1|pt0800	STKLD_ARATH	GeneName_NotFound	Probable transcription factor At1g61730
Solyc4.0|unmapped|0|pt1216	NODE_19858_length_1381_cov_104.717125_g12973_i0.p1|pt1216	UGPI7_ARATH	GeneName_NotFound	Uncharacterized GPI-anchored protein At4g28100
Solyc4.0|unmapped|0|pt1705	NODE_23802_length_1175_cov_74.959165_g15281_i0.p1|pt1705	PHS1_SOLLC	PHS1	Beta-phellandrene synthase (neryl-diphosphate-cyclizing), chloroplastic
Solyc4.0|chr09|5479986|pt2214	NODE_27882_length_976_cov_471.665559_g17789_i0.p1|pt2214	DET2_SOLLC	DET2	Steroid 5-alpha-reductase DET2
Solyc4.0|unmapped|0|pt4345	NODE_5347_length_2518_cov_310.999591_g3731_i0.p1|pt4345	C80G2_COPJA	CYP80G2	Corytuberine synthase
Solyc4.0|chr09|57888757|pt4356	NODE_5366_length_2515_cov_65.372645_g3748_i0.p1|pt4356	TENAC_ARATH	TH2	Bifunctional TH2 protein, mitochondrial
Solyc4.0|chr11|30775305|pt3084	NODE_3516_length_2857_cov_506.010417_g683_i1.p1|pt3084	BXL1_ARATH	BXL1	Beta-D-xylosidase 1
Solyc4.0|unmapped|0|pt3148	NODE_35762_length_641_cov_20.172535_g24025_i0.p1|pt3148	CFM3_ORYSJ	CFM3	CRM-domain containing factor CFM3, chloroplastic/mitochondrial
Solyc4.0|unmapped|0|pt2209	NODE_27834_length_978_cov_37.904972_g17752_i0.p1|pt2209	ELP1_ARATH	ELP1	Elongator complex protein 1
Solyc4.0|unmapped|0|pt2485	NODE_29981_length_881_cov_9.336634_g19221_i0.p1|pt2485	EXPA8_ARATH	EXPA8	Expansin-A8
Solyc4.0|unmapped|0|pt3949	NODE_4617_length_2634_cov_279.798516_g1459_i1.p1|pt3949	YHM3_SCHPO	GeneName_NotFound	Uncharacterized FCP1 homology domain-containing protein C1271.03c
Solyc4.0|unmapped|0|pt1342	NODE_20920_length_1326_cov_28.185954_g13601_i0.p1|pt1342	PILS1_ARATH	PILS1	Protein PIN-LIKES 1
Solyc4.0|chr08|63808817|pt4655	NODE_6316_length_2379_cov_20.837381_g4429_i0.p1|pt4655	EMB8_PICGL	EMB8	Embryogenesis-associated protein EMB8
Solyc4.0|chr03|46542633|pt0962	NODE_17770_length_1493_cov_10112.659859_g11785_i0.p1|pt0962	GLO5_ARATH	GLO5	Glycolate oxidase 3
Solyc4.0|unmapped|0|pt2941	NODE_3387_length_2885_cov_91.522404_g2363_i0.p1|pt2941	RS18_BRABE	RPS18	Small ribosomal subunit protein uS13
Solyc4.0|chr04|54956695|pt5482	NODE_9694_length_2018_cov_221.371208_g5762_i1.p1|pt5482	FBK67_ARATH	GeneName_NotFound	F-box/kelch-repeat protein At3g23880
Solyc4.0|unmapped|0|pt2707	NODE_3187_length_2932_cov_218.302204_g2212_i0.p1|pt2707	C19L2_HUMAN	CWF19L2	CWF19-like protein 2
Solyc4.0|unmapped|0|pt2586	NODE_30862_length_841_cov_12.619792_g5669_i1.p1|pt2586	PIRL_SOLLC	GeneName_NotFound	Pirin-like protein
Solyc4.0|unmapped|0|pt0821	NODE_16572_length_1562_cov_24.367361_g2670_i2.p1|pt0821	FENR1_TOBAC	PETH	Ferredoxin--NADP reductase, leaf-type isozyme, chloroplastic
Solyc4.0|unmapped|0|pt4417	NODE_5498_length_2494_cov_92.387443_g3839_i0.p1|pt4417	FEI1_ARATH	FEI1	LRR receptor-like serine/threonine-protein kinase FEI 1
Solyc4.0|unmapped|0|pt3913	NODE_4548_length_2649_cov_211.399457_g1471_i3.p1|pt3913	PP262_ARATH	EMB2076	Pentatricopeptide repeat-containing protein At3g29290
Solyc4.0|unmapped|0|pt1255	NODE_20185_length_1366_cov_841.731632_g13161_i0.p1|pt1255	RTNLA_ARATH	RTNLB1	Reticulon-like protein B1
Solyc4.0|chr09|67858677|pt2781	NODE_32486_length_769_cov_1033.344828_g21105_i0.p1|pt2781	GRP1_TOBAC	GRP	Glycine-rich protein
Solyc4.0|unmapped|0|pt1644	NODE_23290_length_1200_cov_509.646850_g13545_i1.p1|pt1644	YPTM2_MAIZE	YPTM2	GTP-binding protein YPTM2
Solyc4.0|unmapped|0|pt2223	NODE_27946_length_973_cov_1278.240000_g2728_i1.p1|pt2223	CAPZA_ARATH	GeneName_NotFound	F-actin-capping protein subunit alpha
Solyc4.0|chr04|5267657|pt1630	NODE_23164_length_1206_cov_1579.922330_g14899_i0.p1|pt1630	HIP8_ARATH	HIPP08	Heavy metal-associated isoprenylated plant protein 8
Solyc4.0|unmapped|0|pt4156	NODE_5012_length_2570_cov_341.125350_g961_i2.p1|pt4156	SFR2_ORYSJ	SFR2	Beta-glucosidase-like SFR2, chloroplastic
Solyc4.0|chr05|6302576|pt1984	NODE_25957_length_1067_cov_510.763581_g16580_i0.p1|pt1984	P24D9_ARATH	GeneName_NotFound	Transmembrane emp24 domain-containing protein p24delta9
Solyc4.0|chr03|60336414|pt1820	NODE_2459_length_3133_cov_391.173529_g1083_i2.p1|pt1820	RACD_PYRHO	GeneName_NotFound	Aspartate racemase
Solyc4.0|chr09|25638055|pt3492	NODE_3980_length_2758_cov_446.501304_g2771_i0.p1|pt3492	RER3_ARATH	RER3	Protein RETICULATA-RELATED 3, chloroplastic
Solyc4.0|chr05|60979651|pt1656	NODE_23348_length_1197_cov_1480.846085_g10051_i1.p1|pt1656	HMGYA_SOYBN	GeneName_NotFound	HMG-Y-related protein A
Solyc4.0|unmapped|0|pt4332	NODE_5328_length_2521_cov_184.896242_g3376_i1.p1|pt4332	ARP5_ARATH	ARP5	Actin-related protein 5
Solyc4.0|chr03|60795175|pt1627	NODE_23149_length_1207_cov_299.960317_g14889_i0.p1|pt1627	DSLE_ARATH	HAT	Zinc finger BED domain-containing protein DAYSLEEPER
Solyc4.0|unmapped|0|pt4780	NODE_6781_length_2318_cov_63.265479_g4743_i0.p1|pt4780	ATX10_DICDI	atxn10	Ataxin-10 homolog
Solyc4.0|chr04|52480833|pt5088	NODE_7805_length_2199_cov_1666.888053_g5455_i0.p1|pt5088	INO1_TOBAC	GeneName_NotFound	Inositol-3-phosphate synthase
Solyc4.0|unmapped|0|pt5183	NODE_8215_length_2157_cov_38.237524_g5749_i0.p1|pt5183	SRF5_ARATH	SRF5	Protein STRUBBELIG-RECEPTOR FAMILY 5
Solyc4.0|unmapped|0|pt3562	NODE_40713_length_509_cov_169.444954_g28803_i0.p1|pt3562	MMT1_WOLBI	MMT1	Methionine S-methyltransferase
Solyc4.0|unmapped|0|pt2117	NODE_27037_length_1015_cov_65.509554_g17252_i0.p1|pt2117	GATA2_ARATH	GATA2	GATA transcription factor 2
Solyc4.0|unmapped|0|pt3905	NODE_4535_length_2651_cov_191.339022_g3164_i0.p1|pt3905	UPL7_ARATH	UPL7	E3 ubiquitin-protein ligase UPL7
Solyc4.0|unmapped|0|pt5236	NODE_8398_length_2139_cov_502.445789_g5874_i0.p1|pt5236	CAF1G_ARATH	CAF1-7	Probable CCR4-associated factor 1 homolog 7
Solyc4.0|unmapped|0|pt1894	NODE_2520_length_3113_cov_1080.315789_g771_i2.p1|pt1894	UFAA1_MYCTU	ufaA1	Tuberculostearic acid methyltransferase UfaA1
Solyc4.0|chr12|30043758|pt1347	NODE_20956_length_1324_cov_400.413269_g1312_i5.p1|pt1347	AB26B_ARATH	ABCB26	ABC transporter B family member 26, chloroplastic
Solyc4.0|unmapped|0|pt1565	NODE_22669_length_1233_cov_58.631034_g14605_i0.p1|pt1565	C71A1_PERAE	CYP71A1	Cytochrome P450 71A1
Solyc4.0|chr12|1561668|pt1376	NODE_21218_length_1310_cov_1103.692805_g13761_i0.p1|pt1376	PLSP1_ARATH	PLSP1	Chloroplast processing peptidase
Solyc4.0|chr06|31009008|pt1833	NODE_24735_length_1127_cov_945.724858_g5500_i1.p1|pt1833	PR1B4_ARATH	PRA1B4	PRA1 family protein B4
Solyc4.0|chr02|48788983|pt1676	NODE_23570_length_1186_cov_13.117700_g15134_i0.p1|pt1676	PPR15_ARATH	EMB1444	Pentatricopeptide repeat-containing protein At1g06143
Solyc4.0|unmapped|0|pt5284	NODE_8580_length_2121_cov_403.521484_g2974_i1.p1|pt5284	Y1154_ARATH	GeneName_NotFound	Probable serine/threonine-protein kinase At1g01540
Solyc4.0|unmapped|0|pt4024	NODE_4763_length_2610_cov_520.574300_g2796_i1.p2|pt4024	SAPK7_ORYSJ	SAPK7	Serine/threonine-protein kinase SAPK7
Solyc4.0|chr11|4551195|pt3773	NODE_4348_length_2686_cov_1153.403750_g3025_i0.p1|pt3773	NDUS1_SOLTU	GeneName_NotFound	NADH dehydrogenase [ubiquinone] iron-sulfur protein 1, mitochondrial
Solyc4.0|unmapped|0|pt1774	NODE_24270_length_1151_cov_421.294991_g15550_i0.p1|pt1774	RAB1C_ARATH	RABB1C	Ras-related protein RABB1c
Solyc4.0|unmapped|0|pt4361	NODE_5381_length_2512_cov_133.031160_g3760_i0.p1|pt4361	ELF6_ARATH	ELF6	Lysine-specific demethylase ELF6
Solyc4.0|chr04|64164947|pt0335	NODE_1273_length_3598_cov_248.921135_g879_i0.p1|pt0335	YHLA_SCHPO	GeneName_NotFound	Uncharacterized calcium-binding protein C800.10c
Solyc4.0|unmapped|0|pt4879	NODE_7135_length_2275_cov_86.660309_g4981_i0.p1|pt4879	CD48D_ARATH	CDC48D	Cell division control protein 48 homolog D
Solyc4.0|chr12|1472101|pt5473	NODE_9656_length_2022_cov_474.455105_g6737_i0.p1|pt5473	AL2C4_ARATH	ALDH2C4	Aldehyde dehydrogenase family 2 member C4
Solyc4.0|unmapped|0|pt3058	NODE_34943_length_670_cov_72.797320_g23268_i0.p1|pt3058	UPL2_ARATH	UPL2	E3 ubiquitin-protein ligase UPL2
Solyc4.0|unmapped|0|pt3404	NODE_38705_length_555_cov_8.807054_g26828_i0.p1|pt3404	MSH7_ARATH	MSH7	DNA mismatch repair protein MSH7
Solyc4.0|unmapped|0|pt0169	NODE_1147_length_3683_cov_98.486150_g784_i0.p1|pt0169	SMC5_ARATH	SMC5	Structural maintenance of chromosomes protein 5
Solyc4.0|chr02|9172867|pt1090	NODE_18785_length_1439_cov_14.744510_g12353_i0.p1|pt1090	CATB2_ARATH	CATHB2	Cathepsin B-like protease 2
Solyc4.0|chr04|2763166|pt3386	NODE_3852_length_2784_cov_158.855773_g2687_i0.p1|pt3386	GNOM_ARATH	GN	ARF guanine-nucleotide exchange factor GNOM
Solyc4.0|unmapped|0|pt4475	NODE_5638_length_2474_cov_183.942524_g3943_i0.p1|pt4475	CAMK5_ARATH	CRK5	CDPK-related kinase 5
Solyc4.0|chr02|44778500|pt2444	NODE_2965_length_2989_cov_437.824074_g1731_i1.p1|pt2444	PLDD1_ARATH	PLDDELTA	Phospholipase D delta
Solyc4.0|unmapped|0|pt5114	NODE_7911_length_2189_cov_84.169660_g5527_i0.p1|pt5114	CESA9_ARATH	CESA9	Probable cellulose synthase A catalytic subunit 9 [UDP-forming]
Solyc4.0|chr12|58691133|pt4703	NODE_648_length_4074_cov_122.699575_g432_i0.p1|pt4703	DRL27_ARATH	GeneName_NotFound	Disease resistance protein At4g27190
Solyc4.0|chr05|57664143|pt4835	NODE_7004_length_2289_cov_50.413357_g4888_i0.p2|pt4835	VATA_SCHPO	vma1	V-type proton ATPase catalytic subunit A
Solyc4.0|unmapped|0|pt1192	NODE_19634_length_1394_cov_58.956094_g12843_i0.p1|pt1192	NPR5_ARATH	NPR5	Regulatory protein NPR5
Solyc4.0|chr02|45317766|pt4210	NODE_50_length_6030_cov_46.646634_g29_i1.p1|pt4210	POLG_PVCV1	GeneName_NotFound	Genome polyprotein
Solyc4.0|chr01|72962168|pt2136	NODE_27185_length_1008_cov_60.042781_g13629_i1.p1|pt2136	XTH30_ARATH	XTH30	Probable xyloglucan endotransglucosylase/hydrolase protein 30
Solyc4.0|unmapped|0|pt4605	NODE_6144_length_2400_cov_14083.767512_g3375_i1.p3|pt4605	PSBO_SOLLC	PSBO	Oxygen-evolving enhancer protein 1, chloroplastic
Solyc4.0|chr03|4284841|pt4535	NODE_5876_length_2441_cov_366.194257_g4120_i0.p1|pt4535	YSL7_ARATH	YSL7	Probable metal-nicotianamine transporter YSL7
Solyc4.0|unmapped|0|pt3230	NODE_36684_length_611_cov_373.657993_g12592_i1.p1|pt3230	C89A9_ARATH	CYP89A9	Cytochrome P450 89A9
Solyc4.0|unmapped|0|pt5064	NODE_7741_length_2206_cov_148.310361_g5408_i0.p1|pt5064	SPXS5_DICDI	GeneName_NotFound	SPX and EXS domain-containing protein 5
Solyc4.0|unmapped|0|pt3151	NODE_357_length_4517_cov_487.660216_g246_i0.p1|pt3151	MYO2_ARATH	VIII-2	Myosin-2
Solyc4.0|unmapped|0|pt4456	NODE_5587_length_2481_cov_264.622508_g3909_i0.p1|pt4456	AGD5_ARATH	AGD5	ADP-ribosylation factor GTPase-activating protein AGD5
Solyc4.0|unmapped|0|pt0345	NODE_1280_length_3595_cov_64.725156_g884_i0.p1|pt0345	RP6L3_ARATH	RRP6L3	Protein RRP6-like 3
Solyc4.0|chr09|62767297|pt0144	NODE_11275_length_1896_cov_96.774547_g7803_i0.p1|pt0144	IQD22_ARATH	IQD22	Protein IQ-DOMAIN 22
Solyc4.0|chr10|2098378|pt4870	NODE_7098_length_2279_cov_190.169084_g4957_i0.p1|pt4870	GTE4_ARATH	GTE4	Transcription factor GTE4
Solyc4.0|unmapped|0|pt3056	NODE_34920_length_671_cov_11.418060_g23250_i0.p1|pt3056	KATG_PYRTR	katG	Catalase-peroxidase
Solyc4.0|unmapped|0|pt2813	NODE_32766_length_757_cov_21.868421_g21345_i0.p1|pt2813	PPSP1_ARATH	PS2	Inorganic pyrophosphatase 1
Solyc4.0|unmapped|0|pt0114	NODE_10957_length_1921_cov_21.149351_g7586_i0.p1|pt0114	KN7O_ARATH	KIN7O	Kinesin-like protein KIN-7O
Solyc4.0|unmapped|0|pt1450	NODE_21815_length_1279_cov_268.288557_g3705_i1.p1|pt1450	EFMT1_HUMAN	EEF1AKMT1	EEF1A lysine methyltransferase 1
Solyc4.0|unmapped|0|pt4360	NODE_5378_length_2512_cov_256.034440_g3757_i0.p1|pt4360	AB4C_ARATH	ABCC4	ABC transporter C family member 4
Solyc4.0|unmapped|0|pt1474	NODE_2202_length_3217_cov_286.470738_g1526_i0.p1|pt1474	HEN2_ARATH	HEN2	DExH-box ATP-dependent RNA helicase DExH10
Solyc4.0|chr03|29059897|pt5298	NODE_8638_length_2117_cov_98.860568_g4235_i1.p1|pt5298	AVT1C_ARATH	AVT1C	Amino acid transporter AVT1C
Solyc4.0|chr00|7541552|pt0531	NODE_141_length_5205_cov_163.404521_g95_i0.p2|pt0531	LRK41_ARATH	LECRK41	L-type lectin-domain containing receptor kinase IV.1
Solyc4.0|chr00|3801128|pt0415	NODE_13308_length_1757_cov_2429.808195_g655_i41.p1|pt0415	RR7_TOBAC	rps7-A	Small ribosomal subunit protein uS7cz/uS7cy
Solyc4.0|unmapped|0|pt1780	NODE_2429_length_3140_cov_461.890773_g1680_i0.p1|pt1780	DEXHE_ARATH	BRR2C	DExH-box ATP-dependent RNA helicase DExH14
Solyc4.0|chr02|34719695|pt1515	NODE_22311_length_1252_cov_204.378287_g12988_i1.p1|pt1515	GATL2_ARATH	GATL2	Probable galacturonosyltransferase-like 2
Solyc4.0|unmapped|0|pt2752	NODE_32160_length_782_cov_16.624824_g20853_i0.p1|pt2752	INV1_DAUCA	INV1	Beta-fructofuranosidase, insoluble isoenzyme 1
Solyc4.0|unmapped|0|pt4816	NODE_693_length_4025_cov_165.188512_g465_i0.p1|pt4816	PPA27_ARATH	PAP27	Probable inactive purple acid phosphatase 27
Solyc4.0|unmapped|0|pt3563	NODE_4071_length_2741_cov_80.858696_g2839_i0.p1|pt3563	DEAHD_ARATH	FAS4	ATP-dependent RNA helicase DEAH13
Solyc4.0|unmapped|0|pt4396	NODE_5448_length_2502_cov_363.666941_g3807_i0.p1|pt4396	BCHA2_ARATH	BCHA2	BEACH domain-containing protein A2
Solyc4.0|unmapped|0|pt3928	NODE_457_length_4329_cov_686.503055_g316_i0.p2|pt3928	DCP5_ARATH	DCP5	Protein decapping 5
Solyc4.0|unmapped|0|pt0520	NODE_14122_length_1707_cov_370.165851_g7550_i1.p1|pt0520	ACOX4_ARATH	ACX4	Acyl-coenzyme A oxidase 4, peroxisomal
Solyc4.0|chr11|6019344|pt3051	NODE_34885_length_672_cov_216.100167_g5204_i2.p1|pt3051	HIR1_ORYSJ	HIR1	Hypersensitive-induced response protein 1
Solyc4.0|unmapped|0|pt5266	NODE_84_length_5704_cov_217.606642_g56_i0.p1|pt5266	BSL2_ARATH	BSL2	Serine/threonine-protein phosphatase BSL2
Solyc4.0|unmapped|0|pt0029	NODE_10239_length_1973_cov_361.278421_g7122_i0.p1|pt0029	PLY22_ARATH	GeneName_NotFound	Probable pectate lyase 22
Solyc4.0|unmapped|0|pt0268	NODE_1222_length_3630_cov_1586.876863_g838_i0.p2|pt0268	BBE28_ARATH	GeneName_NotFound	Berberine bridge enzyme-like 28
Solyc4.0|chr03|47501301|pt0355	NODE_12873_length_1786_cov_1473.981319_g7048_i1.p1|pt0355	IQD21_ARATH	IQD21	Protein IQ-DOMAIN 21
Solyc4.0|chr02|50277186|pt4772	NODE_6762_length_2319_cov_319.266696_g4726_i0.p1|pt4772	Y1341_ORYSJ	GeneName_NotFound	B3 domain-containing protein Os01g0234100
Solyc4.0|unmapped|0|pt3310	NODE_3757_length_2804_cov_53.533870_g2625_i0.p1|pt3310	MBR1_ARATH	MBR1	E3 ubiquitin-protein ligase MBR1
Solyc4.0|unmapped|0|pt0458	NODE_13657_length_1736_cov_28.605532_g9279_i0.p1|pt0458	PP168_ARATH	PCMP-H41	Pentatricopeptide repeat-containing protein At2g22070
Solyc4.0|unmapped|0|pt4640	NODE_6244_length_2388_cov_587.733045_g3950_i1.p1|pt4640	XYLL3_ARATH	GeneName_NotFound	D-xylose-proton symporter-like 3, chloroplastic
Solyc4.0|chr07|65890634|pt2531	NODE_3037_length_2970_cov_206.435968_g2109_i0.p1|pt2531	UBP14_ARATH	UBP14	Ubiquitin carboxyl-terminal hydrolase 14
Solyc4.0|chr09|17716001|pt5507	NODE_9893_length_2004_cov_47.771103_g6880_i0.p1|pt5507	MUTYH_ARATH	MYH	Adenine DNA glycosylase
Solyc4.0|chr12|10016507|pt0060	NODE_10511_length_1953_cov_389.626064_g7297_i0.p1|pt0060	ILVH_NICPL	GeneName_NotFound	Acetolactate synthase small subunit 1, chloroplastic
Solyc4.0|chr11|52966755|pt2494	NODE_3006_length_2978_cov_194.818933_g829_i1.p2|pt2494	SAC2_ARATH	SAC2	Phosphoinositide phosphatase SAC2
Solyc4.0|chr03|57616662|pt1983	NODE_2594_length_3087_cov_346.570338_g1798_i0.p1|pt1983	PANK2_ARATH	PANK2	Pantothenate kinase 2
Solyc4.0|chr05|22171385|pt1555	NODE_22595_length_1236_cov_362.819433_g10037_i2.p1|pt1555	NB5R2_ARATH	CBR2	NADH-cytochrome b5 reductase-like protein
Solyc4.0|chr01|81814898|pt3457	NODE_3931_length_2770_cov_308.769373_g2531_i1.p1|pt3457	SNF4_ARATH	SNF4	Sucrose nonfermenting 4-like protein
Solyc4.0|chr05|225435|pt0869	NODE_16977_length_1538_cov_319.073720_g4389_i1.p1|pt0869	BOI_ARATH	BOI	E3 ubiquitin-protein ligase BOI
Solyc4.0|chr10|59156390|pt3656	NODE_4201_length_2713_cov_576.437500_g2163_i1.p1|pt3656	CCT15_ARATH	CYCT1-5	Cyclin-T1-5
Solyc4.0|unmapped|0|pt0418	NODE_13320_length_1757_cov_155.591449_g9089_i0.p1|pt0418	FBX6_ARATH	FBX6	F-box only protein 6
Solyc4.0|unmapped|0|pt4802	NODE_6878_length_2305_cov_15453.482975_g4801_i0.p1|pt4802	CP41B_ARATH	CSP41B	Chloroplast stem-loop binding protein of 41 kDa b, chloroplastic
Solyc4.0|unmapped|0|pt2242	NODE_28112_length_966_cov_65.572228_g17939_i0.p1|pt2242	PP256_ARATH	PCMP-A5	Pentatricopeptide repeat-containing protein At3g26540
Solyc4.0|chr06|37300759|pt4580	NODE_6056_length_2413_cov_2503.888889_g4241_i0.p1|pt4580	ALFL5_ARATH	AL5	PHD finger protein ALFIN-LIKE 5
Solyc4.0|unmapped|0|pt3707	NODE_42696_length_475_cov_3.079602_g30771_i0.p2|pt3707	DHE2_ACHKL	GeneName_NotFound	NAD-specific glutamate dehydrogenase
Solyc4.0|unmapped|0|pt3407	NODE_3873_length_2780_cov_121.890654_g2702_i0.p2|pt3407	ATG1C_ARATH	ATG1C	Serine/threonine-protein kinase ATG1c
Solyc4.0|chr05|1441930|pt3684	NODE_4238_length_2705_cov_50.423252_g2950_i0.p1|pt3684	LRL15_ARATH	LRK10L-1.5	LEAF RUST 10 DISEASE-RESISTANCE LOCUS RECEPTOR-LIKE PROTEIN KINASE-like 1.5
Solyc4.0|chr02|44997755|pt0567	NODE_14481_length_1686_cov_39.228766_g9787_i0.p1|pt0567	MANA_CANEN	GeneName_NotFound	Alpha-mannosidase
Solyc4.0|chr06|42828302|pt1570	NODE_22691_length_1231_cov_2956.987047_g6178_i1.p2|pt1570	RL9_ORYSJ	RPL9	Large ribosomal subunit protein uL6
Solyc4.0|unmapped|0|pt4859	NODE_705_length_4014_cov_490.960416_g349_i1.p3|pt4859	UBC10_ARATH	UBC10	Ubiquitin-conjugating enzyme E2 10
Solyc4.0|unmapped|0|pt0755	NODE_16069_length_1592_cov_73.298881_g10283_i1.p1|pt0755	PEX12_ARATH	PEX12	Peroxisome biogenesis protein 12
Solyc4.0|unmapped|0|pt0930	NODE_17495_length_1508_cov_51678.152613_g1638_i55.p1|pt0930	ILVB2_TOBAC	ALS	SURB Acetolactate synthase 2, chloroplastic
Solyc4.0|chr01|70365591|pt2085	NODE_266_length_4741_cov_38.761140_g184_i0.p2|pt2085	Y3037_ARATH	GeneName_NotFound	Probable inactive leucine-rich repeat receptor-like protein kinase At3g03770
Solyc4.0|unmapped|0|pt3255	NODE_36961_length_603_cov_12.450943_g25155_i0.p1|pt3255	PDR1_TOBAC	PDR1	Pleiotropic drug resistance protein 1
Solyc4.0|unmapped|0|pt0841	NODE_16785_length_1550_cov_1190.928233_g8375_i1.p1|pt0841	TF2B2_ARATH	TFIIB2	Transcription initiation factor IIB-2
Solyc4.0|chr03|60697876|pt1901	NODE_25291_length_1101_cov_10.744163_g16147_i0.p2|pt1901	PDS5C_ARATH	PDS5C	Sister chromatid cohesion protein PDS5 homolog C
Solyc4.0|unmapped|0|pt0376	NODE_13027_length_1777_cov_341.659624_g8923_i0.p1|pt0376	SCP34_ARATH	SCPL34	Serine carboxypeptidase-like 34
Solyc4.0|unmapped|0|pt5174	NODE_8176_length_2160_cov_15809.285098_g5189_i1.p1|pt5174	EF1A_SOLLC	GeneName_NotFound	Elongation factor 1-alpha
Solyc4.0|unmapped|0|pt5278	NODE_8552_length_2125_cov_2873.593567_g5970_i0.p1|pt5278	TSJT1_TOBAC	TSJT1	Stem-specific protein TSJT1
Solyc4.0|unmapped|0|pt4893	NODE_7175_length_2271_cov_69.784349_g5009_i0.p1|pt4893	Y232_RICCO	GeneName_NotFound	Glycosyltransferase family 92 protein RCOM_0530710
Solyc4.0|unmapped|0|pt1646	NODE_232_length_4845_cov_349.819573_g101_i1.p2|pt1646	AT74_ARATH	GeneName_NotFound	Phosphoglycerate mutase-like protein AT74
Solyc4.0|unmapped|0|pt5329	NODE_874_length_3866_cov_431.590034_g590_i0.p4|pt5329	FPGS1_ARATH	FPGS1	Folylpolyglutamate synthase
Solyc4.0|chr02|14164456|pt2643	NODE_31273_length_823_cov_11.556000_g18397_i1.p1|pt2643	U80A2_ARATH	UGT80A2	Sterol 3-beta-glucosyltransferase UGT80A2
Solyc4.0|unmapped|0|pt2248	NODE_28190_length_962_cov_19.620922_g17989_i0.p1|pt2248	CAHC_TOBAC	GeneName_NotFound	Carbonic anhydrase, chloroplastic
Solyc4.0|unmapped|0|pt1764	NODE_241_length_4811_cov_1410.079569_g166_i0.p2|pt1764	GIGAN_ARATH	GI	Protein GIGANTEA
Solyc4.0|unmapped|0|pt3865	NODE_4476_length_2661_cov_463.882535_g3119_i0.p1|pt3865	BCHB_ARATH	BCHB	BEACH domain-containing protein B
Solyc4.0|chr08|62675007|pt0810	NODE_16515_length_1566_cov_30.535834_g11027_i0.p1|pt0810	ROH1A_ARATH	ROH1A	Protein ROH1A
Solyc4.0|unmapped|0|pt3415	NODE_3882_length_2779_cov_137.798596_g2708_i0.p1|pt3415	AGD2_ARATH	AGD2	ADP-ribosylation factor GTPase-activating protein AGD2
Solyc4.0|chr05|2620303|pt0969	NODE_17842_length_1490_cov_1209.098095_g4941_i1.p1|pt0969	QPT1B_TOBAC	QPT1b	Quinolinate phosphoribosyltransferase [decarboxylating] 1b
Solyc4.0|unmapped|0|pt2152	NODE_2731_length_3053_cov_169.296309_g1898_i0.p1|pt2152	PP365_ARATH	PPR4	Pentatricopeptide repeat-containing protein At5g04810, chloroplastic
Solyc4.0|unmapped|0|pt5310	NODE_8692_length_2112_cov_4127.249142_g6065_i0.p1|pt5310	MIP11_MAGO7	MIP11	MST50-interacting protein 11
Solyc4.0|unmapped|0|pt2007	NODE_2609_length_3084_cov_187.024909_g1808_i0.p1|pt2007	ATD1A_DANRE	atad1a	Outer mitochondrial transmembrane helix translocase
Solyc4.0|unmapped|0|pt1452	NODE_2182_length_3222_cov_2182.578914_g1512_i0.p1|pt1452	XYL1_ARATH	XYL1	Alpha-xylosidase 1
Solyc4.0|unmapped|0|pt2379	NODE_2916_length_3004_cov_150.121460_g2031_i0.p1|pt2379	STL1_ARATH	STL1	Probable glycosyltransferase STELLO1
Solyc4.0|chr07|62436388|pt1854	NODE_24928_length_1118_cov_220.934928_g14716_i1.p1|pt1854	MROQ_STAA3	MroQ	Membrane-embedded CAAX protease MroQ
Solyc4.0|chr04|57571186|pt0945	NODE_1762_length_3366_cov_737.197996_g1224_i0.p1|pt0945	GRF3_ORYSJ	GRF3	Growth-regulating factor 3
Solyc4.0|chr07|65630668|pt0048	NODE_10399_length_1962_cov_579.200106_g7227_i0.p1|pt0048	BGL18_ORYSJ	BGLU18	Beta-glucosidase 18
Solyc4.0|unmapped|0|pt3675	NODE_4225_length_2707_cov_18612.422172_g2942_i0.p1|pt3675	SOQ1_ARATH	SOQ1	Protein SUPPRESSOR OF QUENCHING 1, chloroplastic
Solyc4.0|unmapped|0|pt5031	NODE_7678_length_2214_cov_64.469874_g5368_i0.p2|pt5031	UVR3_ARATH	UVR3	(6-4)DNA photolyase
Solyc4.0|unmapped|0|pt1499	NODE_221_length_4876_cov_4876.382886_g156_i0.p1|pt1499	GCSP_SOLTU	GDCSP	Glycine dehydrogenase (decarboxylating), mitochondrial
Solyc4.0|unmapped|0|pt1814	NODE_24541_length_1135_cov_23295.450094_g15681_i4.p1|pt1814	UBQ10_ARATH	UBQ10	Polyubiquitin 10
Solyc4.0|chr03|64218952|pt0678	NODE_15353_length_1633_cov_306.587821_g8512_i1.p1|pt0678	NAP1D_TOBAC	NAP1;4	Nucleosome assembly protein 1;4
Solyc4.0|unmapped|0|pt3603	NODE_41231_length_499_cov_8391.302817_g21751_i1.p2|pt3603	H2A6_ORYSJ	GeneName_NotFound	Probable histone H2A.6
Solyc4.0|unmapped|0|pt1900	NODE_25288_length_1101_cov_22.876459_g16145_i0.p1|pt1900	RECG_ARATH	RECG	ATP-dependent DNA helicase homolog RECG, chloroplastic
Solyc4.0|chr00|3801128|pt0973	NODE_1785_length_3351_cov_36708.397193_g655_i19.p2|pt0973	RR7_TOBAC	rps7-A	Small ribosomal subunit protein uS7cz/uS7cy
Solyc4.0|unmapped|0|pt0840	NODE_16766_length_1552_cov_27.930358_g11180_i0.p1|pt0840	WTR2_ARATH	GeneName_NotFound	WAT1-related protein At1g09380
Solyc4.0|chr05|22690875|pt0121	NODE_11001_length_1917_cov_1012.081345_g7615_i0.p1|pt0121	UVR8_ARATH	UVR8	Ultraviolet-B receptor UVR8
Solyc4.0|unmapped|0|pt1692	NODE_2367_length_3161_cov_26033.567034_g1638_i0.p5|pt1692	PP357_ARATH	PCMP-E52	Pentatricopeptide repeat-containing protein At4g39530
Solyc4.0|unmapped|0|pt0792	NODE_16331_length_1577_cov_415.908910_g10915_i0.p1|pt0792	GALAK_ARATH	GALAK	Galacturonokinase
Solyc4.0|chr09|4391071|pt3033	NODE_34701_length_679_cov_29.364686_g4214_i1.p1|pt3033	OFT29_ARATH	OFUT29	O-fucosyltransferase 29
Solyc4.0|unmapped|0|pt3850	NODE_4454_length_2666_cov_104.369842_g3100_i0.p2|pt3850	RL21B_SCHPO	rpl2102	Large ribosomal subunit protein eL21B
Solyc4.0|chr06|36560624|pt0592	NODE_14662_length_1675_cov_189.640449_g9897_i0.p1|pt0592	MO3_ARATH	MO3	Monooxygenase 3
Solyc4.0|unmapped|0|pt0905	NODE_17266_length_1521_cov_82.479972_g11492_i0.p1|pt0905	UGT9_GARJA	UGT94E5	Beta-D-glucosyl crocetin beta-1,6-glucosyltransferase
Solyc4.0|chr00|1445236|pt1087	NODE_1875_length_3324_cov_21599.571824_g655_i35.p1|pt1087	RR7_TOBAC	rps7-A	Small ribosomal subunit protein uS7cz/uS7cy
Solyc4.0|unmapped|0|pt2514	NODE_30201_length_870_cov_19.396487_g19385_i0.p1|pt2514	FDH_EMENI	aciA	Formate dehydrogenase
Solyc4.0|chr09|32792661|pt0674	NODE_1531_length_3480_cov_30480.400352_g655_i16.p1|pt0674	RR7_TOBAC	rps7-A	Small ribosomal subunit protein uS7cz/uS7cy
Solyc4.0|chr10|62877306|pt3316	NODE_37638_length_584_cov_30.097847_g25801_i0.p1|pt3316	SAU72_ARATH	SAUR72	Auxin-responsive protein SAUR72
Solyc4.0|unmapped|0|pt4052	NODE_4808_length_2602_cov_563.328588_g3354_i0.p1|pt4052	PP413_ARATH	CRP1	Pentatricopeptide repeat-containing protein At5g42310, chloroplastic
Solyc4.0|unmapped|0|pt5483	NODE_9707_length_2017_cov_71.195988_g6773_i0.p1|pt5483	WAV3_ARATH	WAV3	E3 ubiquitin-protein ligase WAV3
Solyc4.0|chr04|64338901|pt1542	NODE_22463_length_1244_cov_426.740393_g12550_i1.p1|pt1542	CDC2D_ANTMA	CDC2D	Cell division control protein 2 homolog D
Solyc4.0|unmapped|0|pt4325	NODE_5316_length_2523_cov_130.171429_g3709_i0.p1|pt4325	CNDH2_ARATH	CAPH2	Condensin-2 complex subunit H2
Solyc4.0|unmapped|0|pt0739	NODE_15973_length_1597_cov_44.013780_g10686_i0.p1|pt0739	EI2BB_DICDI	eif2b2	Translation initiation factor eIF-2B subunit beta
Solyc4.0|unmapped|0|pt3137	NODE_35666_length_644_cov_102.637478_g23934_i0.p1|pt3137	Y3471_ARATH	GeneName_NotFound	Putative receptor-like protein kinase At3g47110
Solyc4.0|unmapped|0|pt4599	NODE_6120_length_2405_cov_52.977273_g4289_i0.p2|pt4599	MTP12_ARATH	MTP12	Metal tolerance protein 12
Solyc4.0|chr06|22112076|pt2540	NODE_30434_length_860_cov_11.814485_g19550_i0.p1|pt2540	F7ODM_OCIBA	F7ODM1	Oxoglutarate-dependent flavonoid 7-O-demethylase 1
Solyc4.0|unmapped|0|pt4131	NODE_4964_length_2578_cov_291.295010_g3466_i0.p1|pt4131	CNG17_ARATH	CNGC17	Cyclic nucleotide-gated ion channel 17
Solyc4.0|chr00|1445236|pt5498	NODE_982_length_3784_cov_25922.157909_g655_i1.p1|pt5498	RR7_TOBAC	rps7-A	Small ribosomal subunit protein uS7cz/uS7cy
Solyc4.0|chr02|53246331|pt1805	NODE_24488_length_1138_cov_18.771831_g15673_i0.p1|pt1805	PS1_ARATH	PS1	FHA domain-containing protein PS1
Solyc4.0|chr12|56843108|pt1176	NODE_1944_length_3300_cov_97.170437_g939_i1.p3|pt1176	AGD1_ARATH	AGD1	ADP-ribosylation factor GTPase-activating protein AGD1
Solyc4.0|chr06|36083719|pt4878	NODE_7134_length_2275_cov_161.552225_g4980_i0.p1|pt4878	ASHR1_ARATH	ASHR1	Histone-lysine N-methyltransferase ASHR1
Solyc4.0|unmapped|0|pt1558	NODE_22609_length_1236_cov_52.251935_g14564_i0.p1|pt1558	MURE_ARATH	MURE	UDP-N-acetylmuramoyl-L-alanyl-D-glutamate--2,6-diaminopimelate ligase MurE homolog, chloroplastic
Solyc4.0|chr04|2646699|pt5260	NODE_8476_length_2132_cov_197.971345_g5918_i0.p1|pt5260	LNK1_ARATH	LNK1	Protein LNK1
Solyc4.0|chr01|68175867|pt0199	NODE_11746_length_1864_cov_305.018425_g8113_i0.p1|pt0199	TDPC2_ARATH	GeneName_NotFound	Mitochondrial thiamine diphosphate carrier 2
Solyc4.0|unmapped|0|pt4195	NODE_5073_length_2559_cov_52.500000_g3539_i0.p1|pt4195	RBS2_SOLLC	RBCS2	Ribulose bisphosphate carboxylase small subunit, chloroplastic 2
Solyc4.0|unmapped|0|pt5364	NODE_8876_length_2095_cov_171.537587_g6194_i0.p1|pt5364	MYO15_ARATH	XI-I	Myosin-15
Solyc4.0|chr06|45417131|pt3971	NODE_4651_length_2628_cov_3789.972211_g3244_i0.p1|pt3971	CX062_HUMAN	LINC00269	Putative uncharacterized protein encoded by LINC00269
Solyc4.0|chr03|2869853|pt1297	NODE_20546_length_1347_cov_151.398744_g13377_i0.p1|pt1297	P4H12_ARATH	P4H12	Probable prolyl 4-hydroxylase 12
Solyc4.0|chr09|449123|pt0021	NODE_10151_length_1981_cov_117.756813_g7064_i0.p1|pt0021	PPR79_ARATH	GeneName_NotFound	Putative pentatricopeptide repeat-containing protein At1g53330
Solyc4.0|unmapped|0|pt3356	NODE_38180_length_569_cov_11.862903_g26320_i0.p1|pt3356	CABIN_ARATH	CABIN1	Calcineurin-binding protein 1
Solyc4.0|unmapped|0|pt5312	NODE_8696_length_2112_cov_267.693968_g6067_i0.p1|pt5312	GLPK_ARATH	GLPK	Glycerol kinase
Solyc4.0|unmapped|0|pt2286	NODE_28471_length_949_cov_374.970320_g18174_i0.p1|pt2286	BGL18_ORYSJ	BGLU18	Beta-glucosidase 18
Solyc4.0|unmapped|0|pt0468	NODE_13759_length_1729_cov_33.519324_g9341_i0.p1|pt0468	ERECT_ARATH	ERECTA	LRR receptor-like serine/threonine-protein kinase ERECTA
Solyc4.0|chr05|45465689|pt1445	NODE_21792_length_1280_cov_930.527755_g3729_i3.p1|pt1445	NOL_ORYSJ	NOL	Chlorophyll(ide) b reductase NOL, chloroplastic
Solyc4.0|unmapped|0|pt2827	NODE_32934_length_750_cov_159.579025_g21491_i0.p1|pt2827	C7A29_PANGI	GeneName_NotFound	Cytochrome P450 CYP72A219
Solyc4.0|unmapped|0|pt0569	NODE_14492_length_1685_cov_380.520471_g9794_i0.p1|pt0569	NAL1_ORYSJ	NAL1	Protein NARROW LEAF 1
Solyc4.0|chr03|7037108|pt0789	NODE_16317_length_1578_cov_98.412625_g9081_i1.p1|pt0789	AB3G_ARATH	ABCG3	ABC transporter G family member 3
Solyc4.0|unmapped|0|pt5098	NODE_7847_length_2195_cov_721.093779_g5484_i0.p1|pt5098	AMPP1_ARATH	APP1	Aminopeptidase P1
Solyc4.0|chr03|62928340|pt0761	NODE_1608_length_3447_cov_1687.856846_g673_i1.p1|pt0761	TLC1_SOLTU	GeneName_NotFound	Plastidic ATP/ADP-transporter
Solyc4.0|unmapped|0|pt3934	NODE_4587_length_2641_cov_1411.579829_g3200_i0.p1|pt3934	RBS1_SOLLC	RBCS1	Ribulose bisphosphate carboxylase small subunit, chloroplastic 1
Solyc4.0|chr09|60293903|pt2123	NODE_2707_length_3059_cov_760.487274_g1676_i1.p1|pt2123	GSHRP_TOBAC	GOR	Glutathione reductase, chloroplastic
Solyc4.0|unmapped|0|pt1438	NODE_21760_length_1282_cov_157.248966_g14078_i0.p1|pt1438	LYK3_ARATH	LYK3	LysM domain receptor-like kinase 3
Solyc4.0|unmapped|0|pt3158	NODE_35875_length_637_cov_23.819149_g24130_i0.p1|pt3158	RHP16_SCHPO	rhp16	ATP-dependent helicase rhp16
Solyc4.0|chr04|57873530|pt3423	NODE_3890_length_2777_cov_92.303994_g2713_i0.p1|pt3423	AUF1_ARATH	AUF1	F-box protein AUF1
Solyc4.0|chr06|34710813|pt2419	NODE_29495_length_903_cov_385.765060_g18874_i0.p1|pt2419	YP20_BACLI	p20	Uncharacterized N-acetyltransferase p20
Solyc4.0|chr08|895591|pt0341	NODE_12773_length_1794_cov_1758.876235_g8757_i0.p2|pt0341	PAP8_ARATH	PAP8	Probable plastid-lipid-associated protein 8, chloroplastic
Solyc4.0|unmapped|0|pt3813	NODE_4404_length_2677_cov_138.389017_g3061_i0.p1|pt3813	AB14G_ARATH	ABCG14	ABC transporter G family member 14
Solyc4.0|chr10|33876352|pt4832	NODE_6990_length_2290_cov_908.760938_g4248_i1.p1|pt4832	RER1_ARATH	RER1	Protein RETICULATA-RELATED 1, chloroplastic
Solyc4.0|unmapped|0|pt2325	NODE_28780_length_936_cov_352.339513_g6410_i3.p1|pt2325	JMJ29_ARATH	JMJ29	Lysine-specific demethylase JMJ29
Solyc4.0|unmapped|0|pt0266	NODE_12214_length_1831_cov_78.098407_g8415_i0.p1|pt0266	C96AF_ARATH	CYP96A15	Alkane hydroxylase MAH1
Solyc4.0|chr08|52202449|pt2271	NODE_2836_length_3025_cov_102.099593_g1768_i1.p1|pt2271	FRO5_ARATH	FRO5	Ferric reduction oxidase 5
Solyc4.0|unmapped|0|pt2816	NODE_32786_length_756_cov_420.670571_g4409_i3.p1|pt2816	SUS3_ARATH	SUS3	Sucrose synthase 3
Solyc4.0|unmapped|0|pt3535	NODE_40346_length_517_cov_6.202703_g28441_i0.p1|pt3535	CRLS1_SCHPO	crd1	Cardiolipin synthase (CMP-forming) / mitochondrial hydrolase fusion protein
Solyc4.0|chr06|32165125|pt4223	NODE_5120_length_2550_cov_338.259184_g3567_i0.p1|pt4223	DRP1E_ARATH	DRP1E	Phragmoplastin DRP1E
Solyc4.0|chr12|29206540|pt3217	NODE_3651_length_2829_cov_237.734035_g2548_i0.p1|pt3217	MED25_SOLLC	MED25	Mediator of RNA polymerase II transcription subunit 25
Solyc4.0|chr02|40096181|pt1159	NODE_19282_length_1413_cov_29.637313_g12656_i0.p1|pt1159	DSEL_ARATH	DSEL	Phospholipase A1-IIgamma
Solyc4.0|chr04|22266765|pt3838	NODE_44414_length_448_cov_13.893333_g32485_i0.p1|pt3838	PGLR5_ARATH	GeneName_NotFound	Probable polygalacturonase At1g80170
Solyc4.0|chr01|75146764|pt2917	NODE_3365_length_2890_cov_31.731629_g2345_i0.p1|pt2917	R13L1_ARATH	RPPL1	Putative disease resistance RPP13-like protein 1
Solyc4.0|unmapped|0|pt4993	NODE_7557_length_2228_cov_322.307657_g5274_i0.p1|pt4993	CDKC1_ARATH	CDKC-1	Cyclin-dependent kinase C-1
Solyc4.0|unmapped|0|pt5487	NODE_9732_length_2015_cov_72.675077_g6790_i0.p1|pt5487	MUC70_ARATH	MUCI70	Probable hexosyltransferase MUCI70
Solyc4.0|unmapped|0|pt2086	NODE_26706_length_1031_cov_36.144050_g17040_i0.p1|pt2086	PP195_ARATH	PCMP-E33	Pentatricopeptide repeat-containing protein At2g39620
Solyc4.0|unmapped|0|pt1760	NODE_2416_length_3146_cov_335.912138_g1671_i0.p4|pt1760	ISOA1_ARATH	ISA1	Isoamylase 1, chloroplastic
Solyc4.0|chr11|51718857|pt0866	NODE_16945_length_1540_cov_129.435583_g11296_i0.p1|pt0866	HIP6_ARATH	HIPP06	Heavy metal-associated isoprenylated plant protein 6
Solyc4.0|chr09|11012488|pt0470	NODE_13765_length_1728_cov_568.654381_g9342_i0.p1|pt0470	WRK70_SOLLC	WRKY70	WRKY DNA-binding transcription factor 70
Solyc4.0|chr03|349378|pt2347	NODE_2893_length_3010_cov_112.756554_g2014_i0.p2|pt2347	NEK2_ORYSI	NEK2	Serine/threonine-protein kinase Nek2
Solyc4.0|chr09|59397378|pt0913	NODE_17350_length_1517_cov_23.082410_g11549_i0.p1|pt0913	PLP9_ARATH	PLP9	Probable inactive patatin-like protein 9
Solyc4.0|unmapped|0|pt4020	NODE_4758_length_2612_cov_88.346199_g3323_i0.p1|pt4020	YP109_YEAST	GeneName_NotFound	ABC1 family protein YPL109C, mitochondrial
Solyc4.0|chr01|58186420|pt4386	NODE_5429_length_2505_cov_134.193668_g3791_i0.p1|pt4386	INVC_ARATH	INVC	Alkaline/neutral invertase C, mitochondrial
Solyc4.0|unmapped|0|pt4132	NODE_4968_length_2578_cov_77.422355_g3469_i0.p4|pt4132	GACP4_ARATH	GCP4	Gamma-tubulin complex component 4
Solyc4.0|chr07|52021261|pt3257	NODE_36987_length_602_cov_20.300567_g25180_i0.p1|pt3257	DCTP1_MOUSE	Dctpp1	dCTP pyrophosphatase 1
Solyc4.0|unmapped|0|pt3099	NODE_3532_length_2853_cov_241.404676_g2462_i0.p1|pt3099	NIK3_ARATH	NIK3	Protein NSP-INTERACTING KINASE 3
Solyc4.0|unmapped|0|pt2833	NODE_329_length_4600_cov_217.265076_g223_i0.p2|pt2833	RTOR1_ARATH	RAPTOR1	Regulatory-associated protein of TOR 1
Solyc4.0|unmapped|0|pt1946	NODE_25664_length_1081_cov_68.780754_g16388_i0.p1|pt1946	PRT6_ARATH	PRT6	E3 ubiquitin-protein ligase PRT6
Solyc4.0|unmapped|0|pt1755	NODE_24141_length_1158_cov_129.653456_g15481_i0.p1|pt1755	BRPF1_HUMAN	BRPF1	Peregrin
Solyc4.0|chr03|53860736|pt4474	NODE_562_length_4173_cov_391.096829_g342_i1.p1|pt4474	XPO1A_ARATH	XPO1	Protein EXPORTIN 1A
Solyc4.0|chr02|45534612|pt1867	NODE_24998_length_1114_cov_26072.556196_g7269_i7.p1|pt1867	ALFP2_ARATH	FBA2	Fructose-bisphosphate aldolase 2, chloroplastic
Solyc4.0|chr07|63535316|pt0934	NODE_17514_length_1508_cov_17.148432_g11639_i0.p1|pt0934	RDR6_ARATH	RDR6	RNA-dependent RNA polymerase 6
Solyc4.0|unmapped|0|pt3413	NODE_38803_length_552_cov_30.584551_g26922_i0.p1|pt3413	PTR7_ARATH	NPF6.3	Protein NRT1/ PTR FAMILY 6.3
Solyc4.0|chr08|63940222|pt2970	NODE_34109_length_701_cov_17.713376_g22508_i0.p1|pt2970	PTC1_ORYSJ	PTC1	PHD finger protein PERSISTENT TAPETAL CELL 1
Solyc4.0|unmapped|0|pt4398	NODE_5457_length_2500_cov_479.039555_g3812_i0.p1|pt4398	SRS2L_ARATH	SRS2	ATP-dependent DNA helicase SRS2-like protein At4g25120
Solyc4.0|chr10|64514651|pt0414	NODE_13289_length_1758_cov_96022.240950_g9072_i0.p1|pt0414	RCA_SOLPN	GeneName_NotFound	Ribulose bisphosphate carboxylase/oxygenase activase, chloroplastic
Solyc4.0|unmapped|0|pt1431	NODE_21710_length_1285_cov_326.227723_g5612_i3.p1|pt1431	TBL5_ARATH	TBL5	Protein trichome birefringence-like 5
Solyc4.0|chr01|76666408|pt0647	NODE_15106_length_1646_cov_471.726637_g7848_i2.p1|pt0647	APG2_ARATH	APG	GDSL esterase/lipase APG
Solyc4.0|unmapped|0|pt4812	NODE_6925_length_2299_cov_389.512129_g1312_i4.p2|pt4812	AB26B_ARATH	ABCB26	ABC transporter B family member 26, chloroplastic
Solyc4.0|chr00|3786595|pt3808	NODE_43_length_6161_cov_253.739980_g28_i0.p1|pt3808	NU5C_SOLLC	ndhF	NAD(P)H-quinone oxidoreductase subunit 5, chloroplastic
Solyc4.0|chr01|74936770|pt4488	NODE_5693_length_2465_cov_1050.410953_g3981_i0.p1|pt4488	SBT3_SOLLC	sbt3	Subtilisin-like protease SBT3
Solyc4.0|unmapped|0|pt4638	NODE_6241_length_2388_cov_2196.472138_g4378_i0.p1|pt4638	PLY4_ARATH	GeneName_NotFound	Probable pectate lyase 4
Solyc4.0|unmapped|0|pt0111	NODE_10945_length_1922_cov_50.234721_g7577_i0.p1|pt0111	UCRIA_SOLTU	petC	Cytochrome b6-f complex iron-sulfur subunit, chloroplastic
Solyc4.0|unmapped|0|pt4254	NODE_517_length_4241_cov_459.298944_g349_i0.p3|pt4254	UBC10_ARATH	UBC10	Ubiquitin-conjugating enzyme E2 10
Solyc4.0|unmapped|0|pt3487	NODE_3972_length_2761_cov_98.754836_g2768_i0.p1|pt3487	CHR19_ARATH	ETL1	Protein CHROMATIN REMODELING 19
Solyc4.0|unmapped|0|pt3280	NODE_3727_length_2811_cov_570.753835_g597_i1.p1|pt3280	BLH2_ARATH	BLH2	BEL1-like homeodomain protein 2
Solyc4.0|unmapped|0|pt4128	NODE_4959_length_2579_cov_454.011971_g3461_i0.p1|pt4128	SNL2_ARATH	SNL2	Paired amphipathic helix protein Sin3-like 2
Solyc4.0|chr03|58170340|pt4187	NODE_5061_length_2560_cov_270.216325_g1742_i1.p1|pt4187	TORL3_ARATH	TOR1L3	TORTIFOLIA1-like protein 3
Solyc4.0|unmapped|0|pt3597	NODE_4112_length_2732_cov_3385.581046_g2864_i0.p2|pt3597	ORYB_ORYSJ	GeneName_NotFound	Oryzain beta chain
Solyc4.0|unmapped|0|pt2938	NODE_33843_length_712_cov_44.784038_g22281_i0.p1|pt2938	DCTP1_RAT	Dctpp1	dCTP pyrophosphatase 1
Solyc4.0|chr12|27111864|pt4987	NODE_7540_length_2230_cov_26.899397_g5262_i0.p1|pt4987	PRPD_CUPNE	prpD	2-methylcitrate dehydratase
Solyc4.0|chr09|257047|pt1556	NODE_225_length_4867_cov_159.668127_g160_i0.p1|pt1556	SYMPK_HUMAN	SYMPK	Symplekin
Solyc4.0|chr05|5390795|pt4319	NODE_5308_length_2524_cov_809.724194_g3702_i0.p1|pt4319	SCKL2_ARATH	FLN2	Fructokinase-like 2, chloroplastic
Solyc4.0|unmapped|0|pt4014	NODE_4743_length_2615_cov_17.918175_g2614_i1.p1|pt4014	APF1_ARATH	APF1	Aspartyl protease family protein 1
Solyc4.0|chr06|39239875|pt4115	NODE_4935_length_2582_cov_624.999203_g3442_i0.p1|pt4115	IWS1_ARATH	IWS1	Protein IWS1 homolog 1
Solyc4.0|chr01|83272115|pt4444	NODE_5557_length_2485_cov_31.305970_g3888_i0.p1|pt4444	PPR99_ARATH	GeneName_NotFound	Pentatricopeptide repeat-containing protein At1g63130, mitochondrial
Solyc4.0|unmapped|0|pt3087	NODE_351_length_4535_cov_197.507396_g242_i0.p1|pt3087	SBT3_LOTJA	SBTM3	Subtilisin-like protease 3
Solyc4.0|unmapped|0|pt2644	NODE_31280_length_822_cov_20936.918558_g17381_i1.p1|pt2644	RK24_TOBAC	RPL24	Large ribosomal subunit protein uL24c
Solyc4.0|chr10|50330492|pt1849	NODE_248_length_4788_cov_76.097985_g170_i0.p1|pt1849	YTX2_XENLA	GeneName_NotFound	Transposon TX1 uncharacterized 149 kDa protein
Solyc4.0|chr07|61902050|pt0769	NODE_16186_length_1585_cov_61.093915_g10828_i0.p1|pt0769	CER16_ARATH	CER16	Protein ECERIFERUM 16
Solyc4.0|chr12|62058882|pt3857	NODE_4465_length_2664_cov_119.605558_g3109_i0.p1|pt3857	SEC5A_ARATH	SEC5A	Exocyst complex component SEC5A
Solyc4.0|chr01|79985047|pt4963	NODE_7452_length_2238_cov_633.755658_g5205_i0.p1|pt4963	HSP90_ASPFU	hsp90	Heat shock protein 90
Solyc4.0|unmapped|0|pt1526	NODE_22371_length_1249_cov_75.026361_g14417_i0.p1|pt1526	MDR_ORYSJ	GeneName_NotFound	Putative multidrug resistance protein
Solyc4.0|chr11|53447153|pt3116	NODE_35467_length_651_cov_23.392734_g23747_i0.p1|pt3116	F6H2_ARATH	F6'H2	Feruloyl CoA ortho-hydroxylase 2
Solyc4.0|unmapped|0|pt4382	NODE_5423_length_2505_cov_696.410362_g1446_i1.p2|pt4382	ATL1_ARATH	ATL1	RING-H2 finger protein ATL1
Solyc4.0|unmapped|0|pt4775	NODE_6773_length_2318_cov_1097.803118_g4736_i0.p1|pt4775	IPYR_SOLTU	PPA1	Soluble inorganic pyrophosphatase PPA1
Solyc4.0|unmapped|0|pt2306	NODE_28617_length_943_cov_113.409195_g18269_i0.p1|pt2306	Y3475_ARATH	GeneName_NotFound	Probable LRR receptor-like serine/threonine-protein kinase At3g47570
Solyc4.0|chr06|36472258|pt3951	NODE_4620_length_2634_cov_135.957439_g3222_i0.p1|pt3951	PSD1_ARATH	PSD1	Phosphatidylserine decarboxylase proenzyme 1, mitochondrial
Solyc4.0|unmapped|0|pt3256	NODE_3696_length_2819_cov_1082.201384_g2580_i0.p1|pt3256	LSF1_ARATH	LSF1	Phosphoglucan phosphatase LSF1, chloroplastic
Solyc4.0|unmapped|0|pt3532	NODE_40303_length_517_cov_77.869369_g28398_i0.p1|pt3532	KNAT4_ARATH	KNAT4	Homeobox protein knotted-1-like 4
Solyc4.0|unmapped|0|pt4562	NODE_5993_length_2422_cov_1619.815241_g1309_i1.p1|pt4562	SSG1_SOLTU	WAXY	Granule-bound starch synthase 1, chloroplastic/amyloplastic
Solyc4.0|unmapped|0|pt0917	NODE_17370_length_1516_cov_213.060291_g11558_i0.p1|pt0917	PIP_ARATH	PIP	Proline iminopeptidase
Solyc4.0|chr04|55745218|pt5060	NODE_7734_length_2207_cov_20.514058_g5402_i0.p1|pt5060	RNHX1_ARATH	GeneName_NotFound	Putative ribonuclease H protein At1g65750
Solyc4.0|unmapped|0|pt3221	NODE_365_length_4508_cov_8530.783991_g196_i2.p2|pt3221	ANS1A_HUMAN	ANKS1A	Ankyrin repeat and SAM domain-containing protein 1A
Solyc4.0|unmapped|0|pt0476	NODE_13795_length_1727_cov_197.267836_g9357_i0.p1|pt0476	DTX40_ARATH	DTX40	Protein DETOXIFICATION 40
Solyc4.0|unmapped|0|pt3849	NODE_4453_length_2666_cov_106.760509_g3099_i0.p1|pt3849	AT18F_ARATH	ATG18F	Autophagy-related protein 18f
Solyc4.0|unmapped|0|pt5046	NODE_7703_length_2211_cov_171.479420_g4897_i1.p1|pt5046	HIPL1_ARATH	HIPL1	HIPL1 protein
Solyc4.0|unmapped|0|pt0323	NODE_12634_length_1803_cov_1182.785549_g3688_i1.p1|pt0323	THO4D_ARATH	ALY4	THO complex subunit 4D
Solyc4.0|chr03|18016399|pt1202	NODE_19721_length_1389_cov_299.519757_g12891_i0.p1|pt1202	ATXR4_ARATH	ATXR4	Histone-lysine N-methyltransferase ATXR4
Solyc4.0|unmapped|0|pt2036	NODE_26308_length_1050_cov_3579.415558_g16788_i0.p1|pt2036	RBCX1_ARATH	RBCX1	Chaperonin-like RBCX protein 1, chloroplastic
Solyc4.0|chr02|33272901|pt5295	NODE_8621_length_2118_cov_112.430318_g5466_i1.p1|pt5295	MURB_PARUW	murB	UDP-N-acetylenolpyruvoylglucosamine reductase
Solyc4.0|chr01|86874867|pt1137	NODE_19134_length_1420_cov_72.576837_g12566_i0.p1|pt1137	PP191_ARATH	PCMP-E49	Pentatricopeptide repeat-containing protein At2g37310
Solyc4.0|unmapped|0|pt1215	NODE_19854_length_1381_cov_280.948777_g11594_i1.p1|pt1215	MTS1_ORYSJ	MTS1	O-methyltransferase 1, chloroplastic
Solyc4.0|chr06|46505054|pt0586	NODE_14627_length_1677_cov_94.733791_g9877_i0.p1|pt0586	FBK69_ARATH	GeneName_NotFound	F-box/kelch-repeat protein At3g24760
Solyc4.0|unmapped|0|pt3909	NODE_45417_length_433_cov_13.058333_g33485_i0.p1|pt3909	LRKS2_ARATH	LECRKS2	Receptor like protein kinase S.2
Solyc4.0|chr11|4874040|pt4925	NODE_7304_length_2254_cov_240.066483_g3620_i1.p1|pt4925	CRK3_ARATH	CRK3	Cysteine-rich receptor-like protein kinase 3
Solyc4.0|chr09|10698534|pt1927	NODE_2549_length_3103_cov_319.102640_g1763_i0.p1|pt1927	VSR1_ARATH	VSR1	Vacuolar-sorting receptor 1
Solyc4.0|chr01|78553779|pt4211	NODE_5100_length_2554_cov_272.433696_g3168_i1.p1|pt4211	FRO2_ARATH	FRO2	Ferric reduction oxidase 2
Solyc4.0|chr05|3982138|pt1272	NODE_20338_length_1358_cov_297.300389_g13250_i0.p1|pt1272	CTPA3_ARATH	CTPA3	Carboxyl-terminal-processing peptidase 3, chloroplastic
Solyc4.0|chr03|59774785|pt3807	NODE_4398_length_2679_cov_262.256715_g3055_i0.p1|pt3807	CESA4_ARATH	CESA4	Cellulose synthase A catalytic subunit 4 [UDP-forming]
Solyc4.0|unmapped|0|pt0708	NODE_15618_length_1618_cov_54.360518_g9572_i1.p1|pt0708	PP172_ARATH	PCMP-H60	Pentatricopeptide repeat-containing protein At2g27610
Solyc4.0|chr03|2435991|pt3666	NODE_4213_length_2710_cov_317.490709_g2933_i0.p1|pt3666	HSP83_IPONI	HSP83A	Heat shock protein 83
Solyc4.0|chr01|2889261|pt4767	NODE_6749_length_2320_cov_555.530485_g4719_i0.p1|pt4767	Y2766_ARATH	GeneName_NotFound	Uncharacterized protein At2g37660, chloroplastic
Solyc4.0|unmapped|0|pt3747	NODE_43180_length_467_cov_7.812183_g31254_i0.p2|pt3747	PP327_ARATH	EMB1025	Pentatricopeptide repeat-containing protein At4g20090
Solyc4.0|unmapped|0|pt4810	NODE_691_length_4031_cov_87.414098_g463_i0.p1|pt4810	ALA9_ARATH	ALA9	Putative phospholipid-transporting ATPase 9
Solyc4.0|unmapped|0|pt0862	NODE_16932_length_1541_cov_46.270436_g11289_i0.p1|pt0862	HLS1L_ARATH	GeneName_NotFound	Probable N-acetyltransferase HLS1-like
Solyc4.0|chr09|66184785|pt2465	NODE_2981_length_2984_cov_250.446238_g2077_i0.p1|pt2465	BCHB_ARATH	BCHB	BEACH domain-containing protein B
Solyc4.0|chr09|50616392|pt0609	NODE_14819_length_1666_cov_19.636535_g9984_i0.p1|pt0609	NBS_NARPS	NBS	Norbelladine synthase
Solyc4.0|chr06|420093|pt3020	NODE_34557_length_684_cov_158.947627_g22917_i0.p1|pt3020	H2B6_ARATH	H2B	Histone H2B.6
Solyc4.0|unmapped|0|pt5519	NODE_9996_length_1995_cov_201.091051_g6952_i0.p1|pt5519	TM2NV_SOLLC	Tm-2nv	ToMV resistant protein Tm-2 netted virescent
Solyc4.0|chr07|8221630|pt2714	NODE_31945_length_792_cov_1830.461752_g20691_i0.p1|pt2714	H3_NARPS	GeneName_NotFound	Histone H3
Solyc4.0|unmapped|0|pt0218	NODE_11920_length_1852_cov_114.745363_g7464_i1.p2|pt0218	ULP1D_ARATH	ULP1D	Ubiquitin-like-specific protease 1D
Solyc4.0|unmapped|0|pt0640	NODE_15073_length_1648_cov_527.569524_g9386_i1.p1|pt0640	UPS1_ARATH	UPS1	Ureide permease 1
Solyc4.0|chr07|1532948|pt3185	NODE_36154_length_628_cov_46.960360_g24393_i0.p1|pt3185	PR1_MEDTR	PR-1	Pathogenesis-related protein PR-1
Solyc4.0|chr04|120154|pt3750	NODE_431_length_4368_cov_288.233993_g300_i0.p2|pt3750	6PGD2_ARATH	PGD2	6-phosphogluconate dehydrogenase, decarboxylating 2
Solyc4.0|unmapped|0|pt1062	NODE_18502_length_1456_cov_70.023138_g12192_i0.p1|pt1062	PP316_ARATH	DYW10	Pentatricopeptide repeat-containing protein At4g16835, mitochondrial
Solyc4.0|unmapped|0|pt2997	NODE_34284_length_695_cov_26.154341_g22668_i0.p1|pt2997	SAU21_ARATH	SAUR21	Auxin-responsive protein SAUR21
Solyc4.0|chr06|37550537|pt5446	NODE_939_length_3817_cov_73.294605_g634_i0.p1|pt5446	GLR27_ARATH	GLR2.7	Glutamate receptor 2.7
Solyc4.0|unmapped|0|pt1161	NODE_19308_length_1410_cov_1458.611818_g11824_i1.p1|pt1161	PIP12_MUSAC	PIP1-2	Aquaporin PIP1-2
Solyc4.0|chr01|70337833|pt4848	NODE_7039_length_2285_cov_60.833635_g2471_i1.p1|pt4848	CD48C_ARATH	CDC48C	Cell division control protein 48 homolog C
Solyc4.0|chr09|42298606|pt4574	NODE_6038_length_2416_cov_147.287239_g4228_i0.p1|pt4574	SKU5_ARATH	SKU5	Monocopper oxidase-like protein SKU5
Solyc4.0|unmapped|0|pt4257	NODE_5184_length_2542_cov_326.449170_g3614_i0.p1|pt4257	CNGC5_ARATH	CNGC5	Probable cyclic nucleotide-gated ion channel 5
Solyc4.0|unmapped|0|pt0140	NODE_11183_length_1904_cov_80.183506_g7736_i0.p1|pt0140	TBCE_ARATH	TFCE	Tubulin-folding cofactor E
Solyc4.0|chr11|1071656|pt1177	NODE_1946_length_3299_cov_178.865158_g1346_i0.p1|pt1177	UBP12_ARATH	UBP12	Ubiquitin C-terminal hydrolase 12
Solyc4.0|chr11|4875021|pt4260	NODE_5192_length_2541_cov_197.829822_g3620_i0.p1|pt4260	CRK3_ARATH	CRK3	Cysteine-rich receptor-like protein kinase 3
Solyc4.0|unmapped|0|pt0212	NODE_11841_length_1857_cov_201.377242_g8175_i0.p1|pt0212	PARG1_ARATH	PARG1	Poly(ADP-ribose) glycohydrolase 1
Solyc4.0|chr10|61500439|pt1486	NODE_22103_length_1263_cov_180.389076_g13336_i1.p1|pt1486	ELMOA_DICDI	elmoA	ELMO domain-containing protein A
Solyc4.0|unmapped|0|pt1952	NODE_25708_length_1079_cov_85.357853_g16411_i0.p1|pt1952	ELM1_ARATH	ELM1	Mitochondrial fission protein ELM1
Solyc4.0|unmapped|0|pt0118	NODE_10991_length_1918_cov_1204.047154_g7610_i0.p1|pt0118	AROC1_SOLLC	CS1	Chorismate synthase 1, chloroplastic
Solyc4.0|chr10|116707|pt1198	NODE_1968_length_3292_cov_391.377446_g1362_i0.p1|pt1198	PDF2_ARATH	PDF2	Homeobox-leucine zipper protein PROTODERMAL FACTOR 2
Solyc4.0|unmapped|0|pt0436	NODE_1351_length_3560_cov_873.527674_g383_i1.p1|pt0436	SYAP_POPTR	GeneName_NotFound	Alanine--tRNA ligase, chloroplastic/mitochondrial
Solyc4.0|unmapped|0|pt0464	NODE_13721_length_1732_cov_33.544304_g9317_i0.p1|pt0464	BRXL2_ARATH	BRXL2	Protein Brevis radix-like 2
Solyc4.0|chr01|51203970|pt0280	NODE_12342_length_1823_cov_434.608000_g8500_i0.p1|pt0280	TGD4_ARATH	TGD4	Protein TRIGALACTOSYLDIACYLGLYCEROL 4, chloroplastic
Solyc4.0|unmapped|0|pt2377	NODE_29141_length_920_cov_13.367178_g17303_i1.p1|pt2377	CB11_SOLLC	CAB6A	Chlorophyll a-b binding protein 6A, chloroplastic
Solyc4.0|chr09|64591646|pt0549	NODE_1432_length_3521_cov_192.667053_g995_i0.p1|pt0549	AGO10_ARATH	AGO10	Protein argonaute 10
Solyc4.0|unmapped|0|pt1054	NODE_18422_length_1460_cov_660.498198_g12143_i0.p1|pt1054	FOLD1_ARATH	FOLD1	Bifunctional protein FolD 1, mitochondrial
Solyc4.0|unmapped|0|pt1407	NODE_2146_length_3235_cov_99.527514_g1490_i0.p1|pt1407	Y889_SYNY3	GeneName_NotFound	Uncharacterized protein slr0889
Solyc4.0|chr11|3978282|pt4117	NODE_49406_length_382_cov_10.355987_g37471_i0.p2|pt4117	CON6_NEUCR	con-6	Conidiation-specific protein 6
Solyc4.0|unmapped|0|pt1034	NODE_18299_length_1467_cov_58.454089_g12077_i0.p1|pt1034	DPOLA_ORYSJ	GeneName_NotFound	DNA polymerase alpha catalytic subunit
Solyc4.0|chr03|781848|pt2862	NODE_33229_length_737_cov_24.435241_g21742_i0.p1|pt2862	Y3475_ARATH	GeneName_NotFound	Probable LRR receptor-like serine/threonine-protein kinase At3g47570
Solyc4.0|unmapped|0|pt4405	NODE_5475_length_2497_cov_221.986799_g3822_i0.p1|pt4405	TBL18_ARATH	TBL18	Protein trichome birefringence-like 18
Solyc4.0|unmapped|0|pt0853	NODE_16892_length_1543_cov_156.876871_g11266_i0.p1|pt0853	TAT2_ARATH	GeneName_NotFound	Probable aminotransferase TAT2
Solyc4.0|chr11|29427129|pt0472	NODE_13775_length_1728_cov_189.620544_g4653_i1.p1|pt0472	DLD_ARATH	DLD	D-lactate dehydrogenase [cytochrome], mitochondrial
Solyc4.0|chr04|56704766|pt2634	NODE_31216_length_825_cov_95.860372_g12494_i2.p1|pt2634	ZSWM7_DANRE	zswim7	Zinc finger SWIM domain-containing protein 7
Solyc4.0|unmapped|0|pt2676	NODE_3156_length_2940_cov_272.780956_g2081_i1.p1|pt2676	DEX1_ARATH	DEX1	Protein DEFECTIVE IN EXINE FORMATION 1
Solyc4.0|unmapped|0|pt3932	NODE_4584_length_2642_cov_349.582328_g3097_i1.p1|pt3932	SDA1_HUMAN	SDAD1	Protein SDA1 homolog
Solyc4.0|unmapped|0|pt2218	NODE_27926_length_974_cov_348.100999_g17818_i0.p1|pt2218	TAD1_ARATH	TAD1	tRNA-specific adenosine deaminase TAD1
Solyc4.0|chr03|63659276|pt1926	NODE_25488_length_1089_cov_360.606299_g16271_i0.p1|pt1926	MAOC_SOLLC	GeneName_NotFound	NADP-dependent malic enzyme, chloroplastic
Solyc4.0|chr10|61240414|pt5371	NODE_8905_length_2092_cov_3021.414066_g6214_i0.p2|pt5371	TBB5_WHEAT	TUBB5	Tubulin beta-5 chain
Solyc4.0|unmapped|0|pt1799	NODE_24451_length_1140_cov_939.296157_g15657_i0.p1|pt1799	U74D1_ARATH	UGT74D1	UDP-glycosyltransferase 74D1
Solyc4.0|chr01|2989320|pt0512	NODE_14044_length_1712_cov_153.838316_g9528_i0.p1|pt0512	CSTR1_ARATH	GeneName_NotFound	CMP-sialic acid transporter 1
Solyc4.0|chr06|41989809|pt3780	NODE_4358_length_2685_cov_1846.081164_g1750_i3.p1|pt3780	GONS3_ARATH	GONST3	GDP-mannose transporter GONST3
Solyc4.0|unmapped|0|pt0246	NODE_12091_length_1839_cov_208.218007_g4506_i1.p1|pt0246	BGL40_ARATH	BGLU40	Beta-glucosidase 40
Solyc4.0|chr06|41035169|pt2128	NODE_27104_length_1012_cov_125.352503_g17300_i0.p1|pt2128	INH3_ARATH	INH3	Protein phosphatase 1 regulatory subunit INH3
Solyc4.0|unmapped|0|pt3173	NODE_3602_length_2839_cov_521.195228_g2111_i1.p1|pt3173	POT2_ARATH	POT2	Potassium transporter 2
Solyc4.0|chr05|62387785|pt0723	NODE_15790_length_1607_cov_58.780965_g10573_i0.p1|pt0723	PROT2_ARATH	PROT2	Proline transporter 2
Solyc4.0|chr12|1471440|pt5474	NODE_9656_length_2022_cov_474.455105_g6737_i0.p3|pt5474	ALDH1_TANCI	ALDH1	Aldehyde dehydrogenase 1
Solyc4.0|unmapped|0|pt5137	NODE_7993_length_2181_cov_11256.968691_g1376_i1.p1|pt5137	PLGG1_ARATH	PLGG1	Plastidal glycolate/glycerate translocator 1, chloroplastic
Solyc4.0|unmapped|0|pt4189	NODE_5063_length_2560_cov_31.926819_g3531_i0.p3|pt4189	RLP7_ARATH	RLP7	Receptor-like protein 7
Solyc4.0|chr08|62356536|pt2949	NODE_3393_length_2883_cov_204.489324_g2368_i0.p1|pt2949	BIC1_ARATH	BIC1	Protein BIC1
Solyc4.0|unmapped|0|pt2195	NODE_27671_length_986_cov_30.829135_g17641_i0.p1|pt2195	ABCG1_PETHY	ABCG1	ABC transporter G family member 1
Solyc4.0|unmapped|0|pt2029	NODE_26253_length_1053_cov_2534.760204_g15656_i1.p1|pt2029	RS141_MAIZE	GeneName_NotFound	Small ribosomal subunit protein uS11z
Solyc4.0|unmapped|0|pt3879	NODE_4495_length_2659_cov_93.212297_g3136_i0.p1|pt3879	KN14F_ARATH	KIN14F	Kinesin-like protein KIN-14F
Solyc4.0|unmapped|0|pt3543	NODE_4043_length_2746_cov_119.464646_g2730_i1.p1|pt3543	SPB1_SCHPO	spb1	AdoMet-dependent rRNA methyltransferase spb1
Solyc4.0|unmapped|0|pt2249	NODE_28207_length_961_cov_126.029279_g17999_i0.p1|pt2249	CSPLI_ARATH	GeneName_NotFound	CASP-like protein 5B2
Solyc4.0|unmapped|0|pt0187	NODE_11663_length_1870_cov_273.493044_g1818_i5.p1|pt0187	PUB34_ARATH	PUB34	U-box domain-containing protein 34
Solyc4.0|unmapped|0|pt0276	NODE_12304_length_1826_cov_73.909298_g8477_i0.p1|pt0276	GMK2_ARATH	GK-2	Guanylate kinase 2
Solyc4.0|unmapped|0|pt2484	NODE_29976_length_881_cov_49.580446_g19216_i0.p1|pt2484	LOX21_SOLTU	LOX2.1	Linoleate 13S-lipoxygenase 2-1, chloroplastic
Solyc4.0|unmapped|0|pt1005	NODE_18072_length_1479_cov_563.723329_g10765_i1.p1|pt1005	AB10C_ARATH	ABCC10	ABC transporter C family member 10
Solyc4.0|unmapped|0|pt0558	NODE_14390_length_1691_cov_2243.220025_g8919_i1.p1|pt0558	ACCH3_SOLLC	ACO3	1-aminocyclopropane-1-carboxylate oxidase homolog
Solyc4.0|chr01|90035151|pt5510	NODE_9900_length_2003_cov_588.371503_g4064_i2.p1|pt5510	ERD7_ARATH	ERD7	Protein EARLY-RESPONSIVE TO DEHYDRATION 7, chloroplastic
Solyc4.0|unmapped|0|pt5056	NODE_7724_length_2208_cov_343.679625_g5396_i0.p1|pt5056	AUXI1_ARATH	AUXI1	Auxilin-related protein 1
Solyc4.0|unmapped|0|pt2225	NODE_27959_length_973_cov_28.881111_g17841_i0.p1|pt2225	SRS2L_ARATH	SRS2	ATP-dependent DNA helicase SRS2-like protein At4g25120
Solyc4.0|chr03|62744060|pt0250	NODE_1210_length_3639_cov_168.267527_g830_i0.p1|pt0250	CXE16_ARATH	CXE16	Probable carboxylesterase 16
Solyc4.0|unmapped|0|pt3485	NODE_39685_length_531_cov_14.591703_g27791_i0.p1|pt3485	VPS54_ARATH	VPS54	Vacuolar protein sorting-associated protein 54, chloroplastic
Solyc4.0|unmapped|0|pt2940	NODE_33865_length_711_cov_29795.598746_g22303_i0.p1|pt2940	PSAF_ARATH	PSAF	Photosystem I reaction center subunit III, chloroplastic
Solyc4.0|chr04|5083251|pt5316	NODE_8705_length_2111_cov_329.631011_g3957_i1.p1|pt5316	RNP1_ARATH	RNP1	Heterogeneous nuclear ribonucleoprotein 1
Solyc4.0|unmapped|0|pt2398	NODE_29340_length_910_cov_399.028674_g18765_i0.p1|pt2398	GSTX1_TOBAC	GeneName_NotFound	Probable glutathione S-transferase
Solyc4.0|chr01|85293904|pt2252	NODE_2822_length_3029_cov_194.745602_g869_i1.p1|pt2252	M3K1_ARATH	MEKK1	Mitogen-activated protein kinase kinase kinase 1
Solyc4.0|unmapped|0|pt2667	NODE_31472_length_813_cov_38.617568_g20328_i0.p1|pt2667	HAT22_ARATH	HAT22	Homeobox-leucine zipper protein HAT22
Solyc4.0|chr04|55381490|pt5416	NODE_9153_length_2069_cov_504.489479_g6395_i0.p2|pt5416	PMEI6_ARATH	PMEI6	Pectinesterase inhibitor 6
Solyc4.0|unmapped|0|pt0328	NODE_12690_length_1800_cov_167.944412_g8701_i0.p1|pt0328	BH128_ARATH	BHLH128	Transcription factor bHLH128
Solyc4.0|chr10|190073|pt2058	NODE_26525_length_1039_cov_3131.223602_g11450_i2.p1|pt2058	MIOX4_ARATH	MIOX4	Inositol oxygenase 4
Solyc4.0|chr10|2883878|pt0211	NODE_11836_length_1857_cov_23461.242152_g4782_i17.p1|pt0211	TPT_SOLTU	TPT	Triose phosphate/phosphate translocator, chloroplastic
Solyc4.0|chr04|50211728|pt2107	NODE_26913_length_1021_cov_218.318565_g17180_i0.p1|pt2107	RAB7_SOYBN	GeneName_NotFound	Ras-related protein Rab7
Solyc4.0|chr11|30878707|pt0037	NODE_10302_length_1969_cov_190.668776_g6369_i1.p1|pt0037	HBP1C_WHEAT	GeneName_NotFound	Transcription factor HBP-1b(c1)
Solyc4.0|chr02|32475582|pt0924	NODE_17446_length_1512_cov_186.881862_g11600_i0.p1|pt0924	WTR18_ARATH	GeneName_NotFound	WAT1-related protein At3g28050
Solyc4.0|chr07|58334848|pt0694	NODE_15519_length_1624_cov_202.221792_g10409_i0.p1|pt0694	ACCT2_ARATH	ACCT2	Acetyl-CoA acetyltransferase 2
Solyc4.0|chr03|5302141|pt4998	NODE_7568_length_2227_cov_37.144383_g5284_i0.p1|pt4998	HSR4_ARATH	HSR4	Protein HYPER-SENSITIVITY-RELATED 4
Solyc4.0|unmapped|0|pt2146	NODE_27281_length_1003_cov_25.367742_g17412_i0.p1|pt2146	HAK25_ORYSJ	HAK25	Potassium transporter 25
Solyc4.0|chr11|52466523|pt3782	NODE_4361_length_2685_cov_117.886294_g3034_i0.p1|pt3782	LPAH1_ARATH	GeneName_NotFound	P-loop NTPase domain-containing protein LPA1 homolog 1
Solyc4.0|unmapped|0|pt1213	NODE_19820_length_1382_cov_7060.664629_g6113_i1.p1|pt1213	PRP2_ARATH	PRP2	Proline-rich protein 2
Solyc4.0|chr04|3884672|pt3817	NODE_440_length_4359_cov_208.736818_g305_i0.p1|pt3817	10HGO_CATRO	10HGO	8-hydroxygeraniol dehydrogenase
Solyc4.0|chr05|63926605|pt1636	NODE_2321_length_3174_cov_110.938084_g1610_i0.p1|pt1636	THE1_ARATH	THE1	Receptor-like protein kinase THESEUS 1
Solyc4.0|chr03|61638884|pt3860	NODE_446_length_4353_cov_168.516589_g151_i1.p1|pt3860	PP442_ARATH	GeneName_NotFound	Pentatricopeptide repeat-containing protein At5g61990, mitochondrial
Solyc4.0|unmapped|0|pt2368	NODE_29073_length_922_cov_2854.531213_g12753_i1.p1|pt2368	RUB2_ORYSJ	RUB2	Ubiquitin-NEDD8-like protein RUB2
Solyc4.0|unmapped|0|pt4849	NODE_7041_length_2285_cov_40.328210_g4917_i0.p1|pt4849	PP386_ARATH	PCMP-H91	Pentatricopeptide repeat-containing protein At5g15340, mitochondrial
Solyc4.0|chr08|57578248|pt4292	NODE_5260_length_2531_cov_430.549227_g3666_i0.p1|pt4292	XG113_ARATH	XEG113	Arabinosyltransferase XEG113
Solyc4.0|unmapped|0|pt4744	NODE_6649_length_2332_cov_566.498893_g4647_i0.p1|pt4744	PTBP3_ARATH	GeneName_NotFound	Polypyrimidine tract-binding protein homolog 3
Solyc4.0|unmapped|0|pt2515	NODE_30210_length_869_cov_45524.890704_g17451_i35.p1|pt2515	PSAD_SOLLC	psaD	Photosystem I reaction center subunit II, chloroplastic
Solyc4.0|unmapped|0|pt0776	NODE_16223_length_1583_cov_325.841722_g9819_i1.p1|pt0776	RIN1_ARATH	RIN1	RuvB-like protein 1
Solyc4.0|chr03|22337289|pt2463	NODE_29809_length_888_cov_2152.004908_g19101_i0.p1|pt2463	RIK_ARATH	RIK	Protein RIK
Solyc4.0|chr06|17211269|pt4623	NODE_6190_length_2393_cov_268.309052_g4339_i0.p1|pt4623	RHP16_SCHPO	rhp16	ATP-dependent helicase rhp16
Solyc4.0|chr07|5054930|pt0675	NODE_15333_length_1634_cov_410.447149_g10301_i0.p1|pt0675	GALAK_ARATH	GALAK	Galacturonokinase
Solyc4.0|unmapped|0|pt0610	NODE_1481_length_3497_cov_403.828271_g1028_i0.p1|pt0610	PHS1_DICDI	glpV	Glycogen phosphorylase 1
Solyc4.0|unmapped|0|pt2878	NODE_33343_length_731_cov_406864.963526_g21839_i0.p1|pt2878	TAF5_ARATH	TAF5	Transcription initiation factor TFIID subunit 5
Solyc4.0|unmapped|0|pt5135	NODE_7990_length_2182_cov_108.964912_g5582_i0.p1|pt5135	MTEFE_ARATH	MTERF15	Transcription termination factor MTERF15, mitochondrial
Solyc4.0|unmapped|0|pt4193	NODE_5067_length_2559_cov_298.694288_g730_i1.p1|pt4193	ORP1D_ARATH	ORP1D	Oxysterol-binding protein-related protein 1D
Solyc4.0|unmapped|0|pt5351	NODE_8827_length_2100_cov_411.942279_g6158_i0.p1|pt5351	AB17I_ARATH	ABCI17	ABC transporter I family member 17
Solyc4.0|chr03|56659019|pt4176	NODE_5041_length_2563_cov_7657.071486_g2913_i1.p1|pt4176	CBBY_ARATH	CBBY	CBBY-like protein
Solyc4.0|chr03|613871|pt0981	NODE_17892_length_1487_cov_2209.170438_g8003_i3.p1|pt0981	GDL82_ARATH	GeneName_NotFound	GDSL esterase/lipase At5g45670
Solyc4.0|chr03|451485|pt0028	NODE_10228_length_1974_cov_86.259337_g7115_i0.p1|pt0028	KN10A_ARATH	KIN10A	Kinesin-like protein KIN-10A
Solyc4.0|chr12|976306|pt2783	NODE_324_length_4613_cov_148.378194_g199_i1.p1|pt2783	NU205_ARATH	NUP205	Nuclear pore complex protein NUP205
Solyc4.0|chr00|2500757|pt4570	NODE_601_length_4134_cov_11838.123615_g369_i3.p1|pt4570	MATK_SOLLC	matK	Maturase K
Solyc4.0|unmapped|0|pt2811	NODE_3274_length_2912_cov_218.593871_g2278_i0.p1|pt2811	RSH3C_ARATH	RSH3	Probable GTP diphosphokinase RSH3, chloroplastic
Solyc4.0|unmapped|0|pt2968	NODE_340_length_4577_cov_193.791741_g233_i0.p3|pt2968	GG2_ORYSJ	RGG2	Guanine nucleotide-binding protein subunit gamma 2
Solyc4.0|unmapped|0|pt2468	NODE_29854_length_886_cov_80.324723_g19133_i0.p1|pt2468	DG783_ARATH	GeneName_NotFound	Putative DNA glycosylase At3g47830
Solyc4.0|unmapped|0|pt3997	NODE_4700_length_2622_cov_1304.123578_g3277_i0.p2|pt3997	PGK_FUNMO	PGK	Phosphoglycerate kinase
Solyc4.0|unmapped|0|pt0947	NODE_17659_length_1500_cov_94.212334_g11723_i0.p1|pt0947	PIR5_YEAS7	PIR5	Cell wall protein PIR5
Solyc4.0|unmapped|0|pt3943	NODE_4602_length_2638_cov_7269.117349_g212_i6.p1|pt3943	SBT17_ARATH	SBT1.7	Subtilisin-like protease SBT1.7
Solyc4.0|unmapped|0|pt0508	NODE_14023_length_1714_cov_111.797075_g6936_i1.p1|pt0508	BIP3_MAIZE	BIPE3	Luminal-binding protein 3
Solyc4.0|unmapped|0|pt5387	NODE_8962_length_2087_cov_78.322244_g6258_i0.p1|pt5387	LYK4_ARATH	LYK4	LysM domain receptor-like kinase 4
Solyc4.0|chr09|67657995|pt3312	NODE_37606_length_585_cov_18.779297_g25771_i0.p1|pt3312	TMK4_ARATH	TMK4	Receptor-like kinase TMK4
Solyc4.0|unmapped|0|pt2451	NODE_2970_length_2987_cov_1311.519561_g2070_i0.p1|pt2451	PLDA1_RICCO	PLD1	Phospholipase D alpha 1
Solyc4.0|chr05|4004717|pt3590	NODE_4103_length_2734_cov_185.215333_g2858_i0.p1|pt3590	R1B12_SOLDE	R1B-12	Putative late blight resistance protein homolog R1B-12
Solyc4.0|unmapped|0|pt4986	NODE_7537_length_2230_cov_100.523876_g5259_i0.p1|pt4986	WRKY6_ARATH	WRKY6	WRKY transcription factor 6
Solyc4.0|chr04|1873753|pt3273	NODE_371_length_4495_cov_99.473315_g256_i0.p1|pt3273	R1A6_SOLDE	R1A-6	Putative late blight resistance protein homolog R1A-6
Solyc4.0|chr04|64319301|pt5010	NODE_7616_length_2221_cov_311.893855_g3551_i1.p1|pt5010	ARID5_ARATH	ARID5	AT-rich interactive domain-containing protein 5
Solyc4.0|unmapped|0|pt0816	NODE_16543_length_1564_cov_143.879276_g8764_i1.p1|pt0816	CPR1_ARATH	CPR1	F-box protein CPR1
Solyc4.0|unmapped|0|pt1231	NODE_19980_length_1376_cov_72.390637_g13044_i0.p1|pt1231	ENT8_ARATH	ETN8	Equilibrative nucleotide transporter 8
Solyc4.0|chr02|9056094|pt1672	NODE_23524_length_1188_cov_576.291480_g15110_i0.p1|pt1672	PDL2_ARATH	PDL2	Pterin-4-alpha-carbinolamine dehydratase 2, mitochondrial
Solyc4.0|chr12|62729614|pt4347	NODE_5350_length_2517_cov_1378.128478_g2919_i1.p1|pt4347	CRY1_ARATH	CRY1	Cryptochrome-1
Solyc4.0|unmapped|0|pt2980	NODE_3417_length_2878_cov_34.232086_g2385_i0.p1|pt2980	PPR18_ARATH	GeneName_NotFound	Pentatricopeptide repeat-containing protein At1g06710, mitochondrial
Solyc4.0|unmapped|0|pt1739	NODE_24048_length_1162_cov_145.255280_g15425_i0.p1|pt1739	L2HDH_ARATH	L2HGDH	L-2-hydroxyglutarate dehydrogenase, mitochondrial
Solyc4.0|unmapped|0|pt2496	NODE_3007_length_2978_cov_62.815146_g1144_i1.p1|pt2496	RELCH_XENTR	relch	RAB11-binding protein RELCH homolog
Solyc4.0|chr03|64665000|pt0555	NODE_14368_length_1693_cov_82.706173_g9725_i0.p1|pt0555	MPK7_ARATH	MPK7	Mitogen-activated protein kinase 7
Solyc4.0|chr03|54071737|pt1121	NODE_19058_length_1423_cov_301.734074_g12520_i0.p1|pt1121	UGNT1_ARATH	UGNT1	UDP-N-acetylglucosamine transporter UGNT1
Solyc4.0|unmapped|0|pt3226	NODE_36642_length_612_cov_42053.328386_g24854_i0.p2|pt3226	AGP18_ARATH	AGP18	Lysine-rich arabinogalactan protein 18
Solyc4.0|chr02|25321492|pt2476	NODE_2990_length_2982_cov_45.686834_g2082_i0.p2|pt2476	YI31B_YEAST	TY3B-I	Transposon Ty3-I Gag-Pol polyprotein
Solyc4.0|unmapped|0|pt3018	NODE_34545_length_685_cov_11.284314_g22907_i0.p1|pt3018	RH2A_PLAF7	RH2a	Reticulocyte-binding protein homolog 2a
Solyc4.0|chr01|1661227|pt3705	NODE_4265_length_2700_cov_443.264560_g2968_i0.p1|pt3705	DGDG1_LOTJA	DGD1	Digalactosyldiacylglycerol synthase 1, chloroplastic
Solyc4.0|chr02|41912845|pt0227	NODE_11967_length_1849_cov_22.682432_g8258_i0.p1|pt0227	ENT3_ARATH	ENT3	Equilibrative nucleotide transporter 3
Solyc4.0|unmapped|0|pt4690	NODE_6430_length_2363_cov_181.444105_g4503_i0.p1|pt4690	E131_ARATH	GeneName_NotFound	Glucan endo-1,3-beta-glucosidase 1
Solyc4.0|chr07|62421977|pt0885	NODE_17122_length_1529_cov_64.024725_g11407_i0.p1|pt0885	PP166_ARATH	GeneName_NotFound	Pentatricopeptide repeat-containing protein At2g20710, mitochondrial
Solyc4.0|chr09|43276617|pt0316	NODE_12582_length_1807_cov_1143.118800_g8635_i0.p1|pt0316	PRDA1_ARATH	PRDA1	Protein PEP-RELATED DEVELOPMENT ARRESTED 1, chloroplastic
Solyc4.0|unmapped|0|pt5340	NODE_8790_length_2103_cov_346.096552_g6129_i0.p1|pt5340	COPD_ARATH	GeneName_NotFound	Coatomer subunit delta
Solyc4.0|chr01|79917010|pt1134	NODE_19122_length_1420_cov_4307.404603_g12561_i0.p1|pt1134	BAT1_ARATH	BAT1	Amino-acid permease BAT1
Solyc4.0|unmapped|0|pt2294	NODE_28534_length_947_cov_8.751716_g18212_i0.p3|pt2294	RS3A_ASPTN	rps1	Small ribosomal subunit protein eS1
Solyc4.0|unmapped|0|pt4445	NODE_5558_length_2484_cov_1401.935297_g3889_i0.p1|pt4445	ICR3_ARATH	ICR3	Interactor of constitutive active ROPs 3
Solyc4.0|chr05|4899422|pt4774	NODE_6768_length_2319_cov_77.415850_g4732_i0.p1|pt4774	YODA_ARATH	YDA	Mitogen-activated protein kinase kinase kinase YODA
Solyc4.0|chr02|51519327|pt0374	NODE_13000_length_1779_cov_34.634232_g8903_i0.p1|pt0374	Y3990_ARATH	GeneName_NotFound	BTB/POZ domain-containing protein At3g49900
Solyc4.0|chr01|50008860|pt1653	NODE_23337_length_1198_cov_78.319111_g9243_i2.p1|pt1653	SY131_ARATH	SYP131	Putative syntaxin-131
Solyc4.0|chr02|36265292|pt3953	NODE_4623_length_2633_cov_1258.779297_g3225_i0.p1|pt3953	SACS_HUMAN	SACS	Sacsin
Solyc4.0|unmapped|0|pt0798	NODE_16375_length_1575_cov_90.653795_g9452_i1.p1|pt0798	DMC1_SOYBN	GeneName_NotFound	Meiotic recombination protein DMC1 homolog
Solyc4.0|unmapped|0|pt3544	NODE_4045_length_2746_cov_78.441826_g2819_i0.p1|pt3544	SMG8_BOVIN	SMG8	Nonsense-mediated mRNA decay factor SMG8
Solyc4.0|chr12|4450235|pt2957	NODE_33995_length_706_cov_42.881517_g22409_i0.p1|pt2957	BH123_ARATH	BHLH123	Transcription factor bHLH123
Solyc4.0|chr10|64763850|pt2138	NODE_27200_length_1007_cov_3881.587794_g13489_i1.p1|pt2138	PCAP1_ARATH	PCAP1	Plasma membrane-associated cation-binding protein 1
Solyc4.0|unmapped|0|pt2993	NODE_34258_length_696_cov_9.494382_g22643_i0.p1|pt2993	GLYM_SOLTU	GeneName_NotFound	Serine hydroxymethyltransferase, mitochondrial
Solyc4.0|unmapped|0|pt1206	NODE_19775_length_1386_cov_151.872810_g12926_i0.p1|pt1206	VPS25_ARATH	VPS25	Vacuolar protein sorting-associated protein 25
Solyc4.0|unmapped|0|pt2670	NODE_31512_length_811_cov_111.441734_g16791_i1.p1|pt2670	SD11_ARATH	SD11	G-type lectin S-receptor-like serine/threonine-protein kinase SD1-1
Solyc4.0|unmapped|0|pt4897	NODE_7183_length_2270_cov_184.861174_g5017_i0.p1|pt4897	NIK1_ARATH	NIK1	Protein NSP-INTERACTING KINASE 1
Solyc4.0|unmapped|0|pt4880	NODE_7138_length_2274_cov_1041.697410_g4983_i0.p1|pt4880	MGDG_TOBAC	MGD	A Probable monogalactosyldiacylglycerol synthase, chloroplastic
Solyc4.0|chr04|42864358|pt3348	NODE_3809_length_2792_cov_340.354910_g2659_i0.p1|pt3348	CNOT4_HUMAN	CNOT4	CCR4-NOT transcription complex subunit 4
Solyc4.0|chr03|60076083|pt1734	NODE_23995_length_1164_cov_587.176902_g15396_i0.p1|pt1734	NRP2_ARATH	NRP2	NAP1-related protein 2
Solyc4.0|unmapped|0|pt0184	NODE_11601_length_1874_cov_160.605775_g8021_i0.p1|pt0184	SCPDL_ARATH	GeneName_NotFound	Probable mitochondrial saccharopine dehydrogenase-like oxidoreductase At5g39410
Solyc4.0|unmapped|0|pt0938	NODE_17542_length_1506_cov_997.519888_g11657_i0.p1|pt0938	Y3913_ARATH	GeneName_NotFound	Uncharacterized protein At3g49140
Solyc4.0|unmapped|0|pt4248	NODE_5172_length_2544_cov_387.444355_g3131_i1.p1|pt4248	DAPB3_PSEMX	dapb3	Dipeptidyl aminopeptidase BIII
Solyc4.0|unmapped|0|pt5506	NODE_9883_length_2005_cov_231.722567_g6872_i0.p1|pt5506	ASCC1_MOUSE	Ascc1	Activating signal cointegrator 1 complex subunit 1
Solyc4.0|chr09|2941585|pt5093	NODE_7820_length_2198_cov_35.610353_g5467_i0.p1|pt5093	FBK58_ARATH	GeneName_NotFound	Putative F-box/kelch-repeat protein At3g17280
Solyc4.0|unmapped|0|pt0611	NODE_14838_length_1664_cov_389.451288_g9996_i0.p1|pt0611	HPT1_ARATH	HPT1	Homogentisate phytyltransferase 1, chloroplastic
Solyc4.0|chr12|50194479|pt0736	NODE_15941_length_1599_cov_283.341415_g10666_i0.p1|pt0736	RBL12_ARATH	RBL12	RHOMBOID-like protein 12, mitochondrial
Solyc4.0|unmapped|0|pt3113	NODE_35444_length_652_cov_27.903282_g23727_i0.p1|pt3113	RS27A_NEUCR	ubi::crp-6	Ubiquitin-ribosomal protein eS31 fusion protein
Solyc4.0|unmapped|0|pt0883	NODE_17110_length_1529_cov_562.226648_g11400_i0.p1|pt0883	SPDS1_DATST	GeneName_NotFound	Spermidine synthase 1
Solyc4.0|chr12|765295|pt4511	NODE_5801_length_2450_cov_974.659655_g3961_i1.p2|pt4511	COL10_ARATH	COL10	Zinc finger protein CONSTANS-LIKE 10
Solyc4.0|unmapped|0|pt4451	NODE_5571_length_2483_cov_217.056846_g2050_i1.p1|pt4451	POT8_ARATH	POT8	Potassium transporter 8
Solyc4.0|unmapped|0|pt4074	NODE_4853_length_2596_cov_265.885454_g3386_i0.p1|pt4074	ROGF7_ARATH	ROPGEF7	Rop guanine nucleotide exchange factor 7
Solyc4.0|unmapped|0|pt1573	NODE_22715_length_1230_cov_190.403630_g9897_i2.p1|pt1573	CARME_RAT	Carnmt1	Carnosine N-methyltransferase
Solyc4.0|chr05|58368207|pt2027	NODE_2624_length_3080_cov_557.135018_g1818_i0.p2|pt2027	RR17_ARATH	RPS17	Small ribosomal subunit protein uS17c
Solyc4.0|unmapped|0|pt0446	NODE_13573_length_1741_cov_304.728417_g9230_i0.p1|pt0446	IVD_SOLTU	IVD	Isovaleryl-CoA dehydrogenase, mitochondrial
Solyc4.0|unmapped|0|pt2261	NODE_28296_length_957_cov_19.557692_g16_i2.p1|pt2261	MPS1_ARATH	MPS1	Serine/threonine-protein kinase MPS1
Solyc4.0|unmapped|0|pt3345	NODE_38059_length_572_cov_108.366733_g26205_i0.p1|pt3345	IRK_ARATH	IRK	Probable LRR receptor-like serine/threonine-protein kinase IRK
Solyc4.0|chr04|56029117|pt0163	NODE_11428_length_1886_cov_92.685604_g7906_i0.p1|pt0163	PP401_ARATH	GeneName_NotFound	Pentatricopeptide repeat-containing protein At5g28460
Solyc4.0|chr10|50695753|pt5221	NODE_8345_length_2143_cov_1254.257971_g5219_i1.p1|pt5221	CCS1_ARATH	CCS1	Cytochrome c biogenesis protein CCS1, chloroplastic
Solyc4.0|chr05|4679199|pt4289	NODE_5254_length_2532_cov_81.308255_g3661_i0.p1|pt4289	NIK1_ARATH	NIK1	Protein NSP-INTERACTING KINASE 1
Solyc4.0|unmapped|0|pt3592	NODE_41061_length_503_cov_6.716279_g29150_i0.p1|pt3592	AO1_ARATH	AO1	Primary amine oxidase 1
Solyc4.0|chr07|61731543|pt1040	NODE_18342_length_1464_cov_177.437096_g8516_i1.p1|pt1040	TBL39_ARATH	TBL39	Protein trichome birefringence-like 39
Solyc4.0|chr04|62297932|pt1584	NODE_22810_length_1225_cov_473.127604_g14689_i0.p1|pt1584	PPDEX_ARATH	GeneName_NotFound	DeSI-like protein At4g17486
Solyc4.0|unmapped|0|pt3268	NODE_37148_length_598_cov_6.259048_g25336_i0.p1|pt3268	LORF1_HUMAN	L1RE1	LINE-1 retrotransposable element ORF1 protein
Solyc4.0|unmapped|0|pt4429	NODE_5524_length_2491_cov_122.910670_g3863_i0.p1|pt4429	MBR2_ARATH	MBR2	E3 ubiquitin-protein ligase MBR2
Solyc4.0|unmapped|0|pt4696	NODE_6465_length_2359_cov_1200.052931_g4525_i0.p1|pt4696	PPI1_ARATH	PPI1	Proton pump-interactor 1
Solyc4.0|unmapped|0|pt3591	NODE_4104_length_2734_cov_92.447200_g2859_i0.p1|pt3591	Y1684_ARATH	GeneName_NotFound	Probable LRR receptor-like serine/threonine-protein kinase At1g06840
Solyc4.0|chr01|82075176|pt0642	NODE_15082_length_1648_cov_156.412063_g10161_i0.p1|pt0642	XTH1_SOLLC	XTH1	Probable xyloglucan endotransglucosylase/hydrolase 1
Solyc4.0|unmapped|0|pt1537	NODE_22437_length_1245_cov_3018.371160_g13106_i2.p1|pt1537	PGKY_TOBAC	GeneName_NotFound	Phosphoglycerate kinase, cytosolic
Solyc4.0|chr08|63410625|pt2353	NODE_28982_length_927_cov_34.775176_g18522_i0.p1|pt2353	GDL29_ARATH	GeneName_NotFound	GDSL esterase/lipase At1g71691
Solyc4.0|unmapped|0|pt0030	NODE_10241_length_1973_cov_162.732105_g4741_i1.p1|pt0030	XPF_ARATH	UVH1	DNA repair endonuclease UVH1
Solyc4.0|chr07|836298|pt1251	NODE_20146_length_1368_cov_197.393050_g13137_i0.p1|pt1251	NUP43_ARATH	NUP43	Nuclear pore complex protein NUP43
Solyc4.0|unmapped|0|pt5452	NODE_942_length_3813_cov_6743.893583_g637_i0.p1|pt5452	SGAT_ARATH	AGT1	Serine--glyoxylate aminotransferase
Solyc4.0|unmapped|0|pt3956	NODE_4630_length_2632_cov_456.180148_g3230_i0.p1|pt3956	Y1848_ARATH	RKL1	Probable inactive receptor kinase At1g48480
Solyc4.0|unmapped|0|pt4770	NODE_6757_length_2320_cov_64.953716_g4723_i0.p1|pt4770	ACON_EMENI	acoA	Aconitate hydratase, mitochondrial
Solyc4.0|chr11|163594|pt0431	NODE_1348_length_3562_cov_972.541989_g800_i1.p5|pt0431	R13L1_ARATH	RPPL1	Putative disease resistance RPP13-like protein 1
Solyc4.0|unmapped|0|pt4350	NODE_5355_length_2517_cov_13.415303_g3738_i0.p1|pt4350	IDM1_ARATH	IDM1	Increased DNA methylation 1
Solyc4.0|chr02|39257404|pt3826	NODE_4420_length_2674_cov_99.796232_g2275_i1.p1|pt3826	RKF1_ARATH	RKF1	Probable LRR receptor-like serine/threonine-protein kinase RFK1
Solyc4.0|chr03|56989854|pt0760	NODE_16088_length_1591_cov_29.052701_g10763_i0.p1|pt0760	C71A4_SOLME	CYP71A4	Cytochrome P450 71A4
Solyc4.0|unmapped|0|pt1387	NODE_212_length_4909_cov_44.400951_g148_i0.p2|pt1387	NU2M_ARATH	ND2	NADH-ubiquinone oxidoreductase chain 2
Solyc4.0|unmapped|0|pt3452	NODE_3926_length_2771_cov_241.322461_g2736_i0.p1|pt3452	CDPK1_ARATH	CPK1	Calcium-dependent protein kinase 1
Solyc4.0|chr05|62955660|pt1239	NODE_20058_length_1372_cov_163.528099_g13090_i0.p1|pt1239	THIM_ARATH	THIM	Hydroxyethylthiazole kinase
Solyc4.0|unmapped|0|pt5339	NODE_877_length_3864_cov_158.269058_g592_i0.p2|pt5339	GPAT4_ARATH	GPAT4	Glycerol-3-phosphate 2-O-acyltransferase 4
Solyc4.0|unmapped|0|pt1111	NODE_1897_length_3315_cov_504.613510_g370_i1.p3|pt1111	BGL46_ARATH	BGLU46	Beta-glucosidase 46
Solyc4.0|unmapped|0|pt2804	NODE_3267_length_2914_cov_142.103837_g2274_i0.p1|pt2804	HSP70_DAVTA	HSP70	Heat shock 70 kDa protein
Solyc4.0|unmapped|0|pt5226	NODE_8361_length_2142_cov_226.379894_g5847_i0.p1|pt5226	FBL17_ARATH	FBL17	F-box/LRR-repeat protein 17
Solyc4.0|chr07|62610457|pt0236	NODE_12004_length_1846_cov_60.482798_g6992_i1.p1|pt0236	FBL45_ARATH	GeneName_NotFound	Putative F-box/LRR-repeat protein At3g18150
Solyc4.0|chr06|2106975|pt1798	NODE_24446_length_1140_cov_4196.080600_g9456_i1.p1|pt1798	MORF2_ARATH	MORF2	Multiple organellar RNA editing factor 2, chloroplastic
Solyc4.0|chr06|37798802|pt3667	NODE_4214_length_2710_cov_105.120212_g2934_i0.p2|pt3667	GLYT3_ARATH	GeneName_NotFound	Probable glycosyltransferase At5g03795
Solyc4.0|chr09|62591746|pt0711	NODE_15643_length_1616_cov_1153.837330_g4960_i1.p1|pt0711	FOLD1_ARATH	FOLD1	Bifunctional protein FolD 1, mitochondrial
Solyc4.0|chr00|2485325|pt0358	NODE_1289_length_3590_cov_50066.888257_g655_i2.p2|pt0358	RR7_TOBAC	rps7-A	Small ribosomal subunit protein uS7cz/uS7cy
Solyc4.0|unmapped|0|pt4500	NODE_5753_length_2458_cov_129.695597_g4025_i0.p1|pt4500	LCAT2_ARATH	PSAT	Phospholipid--sterol O-acyltransferase
Solyc4.0|chr03|6276412|pt1142	NODE_19183_length_1417_cov_414.712054_g5319_i1.p1|pt1142	NDL2_ARATH	NDL2	Protein NDL2
Solyc4.0|unmapped|0|pt2702	NODE_31815_length_798_cov_62.737931_g9122_i3.p1|pt2702	PSME4_ARATH	PA200	Proteasome activator subunit 4
Solyc4.0|unmapped|0|pt4171	NODE_5030_length_2567_cov_218.014435_g3511_i0.p1|pt4171	VIL1_ARATH	VIL1	VIN3-like protein 1
Solyc4.0|unmapped|0|pt3293	NODE_373_length_4487_cov_35.420027_g258_i0.p2|pt3293	POLR1_ARATH	RE1	Retrovirus-related Pol polyprotein from transposon RE1
Solyc4.0|chr08|61621856|pt4725	NODE_6564_length_2346_cov_196.843379_g4592_i0.p2|pt4725	HTH_ARATH	HTH	Protein HOTHEAD
Solyc4.0|unmapped|0|pt4980	NODE_7520_length_2231_cov_403.717331_g4703_i1.p1|pt4980	FH3_ORYSJ	FH3	Formin-like protein 3
Solyc4.0|unmapped|0|pt3551	NODE_4056_length_2744_cov_148.169599_g2828_i0.p1|pt3551	PP399_ARATH	EMB976	Pentatricopeptide repeat-containing protein At5g27270
Solyc4.0|chr02|52580017|pt1738	NODE_2402_length_3151_cov_169.618583_g1661_i0.p1|pt1738	PP301_ARATH	PCMP-H24	Pentatricopeptide repeat-containing protein At4g02750
Solyc4.0|chr12|4638305|pt3805	NODE_4396_length_2679_cov_434.507291_g3053_i0.p1|pt3805	RS19_EMENI	rps19	Small ribosomal subunit protein eS19
Solyc4.0|unmapped|0|pt1291	NODE_2049_length_3267_cov_122.234815_g1427_i0.p1|pt1291	YDM6_SCHPO	GeneName_NotFound	Uncharacterized protein C57A7.06
Solyc4.0|chr06|45119449|pt0835	NODE_16698_length_1555_cov_491.520918_g2814_i2.p1|pt0835	PCL1_ARATH	LUX	Transcription factor LUX
Solyc4.0|unmapped|0|pt4824	NODE_6963_length_2294_cov_607.954525_g4856_i0.p2|pt4824	H4_SOLLC	GeneName_NotFound	Histone H4
Solyc4.0|unmapped|0|pt4704	NODE_6495_length_2355_cov_79.115250_g4546_i0.p1|pt4704	OFT29_ARATH	OFUT29	O-fucosyltransferase 29
Solyc4.0|chr11|23317998|pt1446	NODE_21800_length_1280_cov_313.125932_g6768_i2.p1|pt1446	GDL17_ARATH	GeneName_NotFound	GDSL esterase/lipase At1g33811
Solyc4.0|chr04|29770651|pt0124	NODE_11013_length_1916_cov_398.097124_g7622_i0.p1|pt0124	CNO11_DANRE	cnot11	CCR4-NOT transcription complex subunit 11
Solyc4.0|unmapped|0|pt2622	NODE_3112_length_2952_cov_117.346648_g2157_i0.p1|pt2622	P2C33_ARATH	PPC6-1	Probable protein phosphatase 2C 33
Solyc4.0|chr05|18792385|pt3234	NODE_3670_length_2825_cov_142.828488_g2563_i0.p1|pt3234	VAC14_ARATH	VAC14	Protein VAC14 homolog
Solyc4.0|chr00|3704090|pt1581	NODE_22783_length_1227_cov_21.222704_g14674_i0.p2|pt1581	NDUS2_ARATH	NAD7	NADH dehydrogenase [ubiquinone] iron-sulfur protein 2
Solyc4.0|unmapped|0|pt4965	NODE_7455_length_2238_cov_114.932564_g4187_i1.p2|pt4965	SYTM2_ARATH	EMB2761	Threonine--tRNA ligase, chloroplastic/mitochondrial 2
Solyc4.0|chr04|59481012|pt2265	NODE_28319_length_955_cov_428.148526_g18073_i0.p1|pt2265	TAF7_ARATH	TAF7	Transcription initiation factor TFIID subunit 7
Solyc4.0|unmapped|0|pt1439	NODE_21764_length_1282_cov_40.788255_g6206_i1.p1|pt1439	ICT1_MOUSE	Mrpl58	Large ribosomal subunit protein mL62
Solyc4.0|unmapped|0|pt4362	NODE_5385_length_2512_cov_71.686757_g3764_i0.p2|pt4362	SBT3_SOLLC	sbt3	Subtilisin-like protease SBT3
Solyc4.0|unmapped|0|pt2920	NODE_33679_length_718_cov_45.353488_g22133_i0.p1|pt2920	CDPKK_ARATH	CPK20	Calcium-dependent protein kinase 20
Solyc4.0|chr10|62566926|pt4462	NODE_55_length_5972_cov_172.363282_g16_i1.p1|pt4462	ROS1A_ORYSJ	ROS1A	Protein ROS1A
Solyc4.0|chr04|62095408|pt2013	NODE_26136_length_1059_cov_7871.386410_g16592_i1.p1|pt2013	RR9_SPIOL	PRPS9	Small ribosomal subunit protein uS9c
Solyc4.0|chr09|21815080|pt0621	NODE_14911_length_1659_cov_231.115385_g10044_i0.p1|pt0621	PPR92_ARATH	GeneName_NotFound	Pentatricopeptide repeat-containing protein At1g62680, mitochondrial
Solyc4.0|unmapped|0|pt3567	NODE_4075_length_2739_cov_9147.717554_g2476_i1.p1|pt3567	TLC1_SOLTU	GeneName_NotFound	Plastidic ATP/ADP-transporter
Solyc4.0|unmapped|0|pt4783	NODE_67_length_5821_cov_158.208942_g43_i0.p1|pt4783	DME_ARATH	DME	Transcriptional activator DEMETER
Solyc4.0|unmapped|0|pt1762	NODE_24190_length_1156_cov_17.797784_g15511_i0.p2|pt1762	GLO1_ARATH	GLO1	Glycolate oxidase 1
Solyc4.0|chr03|63081103|pt2914	NODE_33647_length_719_cov_717.527864_g22107_i0.p1|pt2914	MOC2A_ORYSJ	GeneName_NotFound	Molybdopterin synthase sulfur carrier subunit
Solyc4.0|unmapped|0|pt3825	NODE_441_length_4358_cov_1060.635006_g306_i0.p1|pt3825	U80A2_ARATH	UGT80A2	Sterol 3-beta-glucosyltransferase UGT80A2
Solyc4.0|chr07|54388527|pt1311	NODE_20648_length_1342_cov_36.563436_g13432_i0.p2|pt1311	Y575_SYNY3	GeneName_NotFound	Thylakoid membrane protein slr0575
Solyc4.0|chr03|10853571|pt1999	NODE_2603_length_3085_cov_151.559761_g1804_i0.p2|pt1999	POLR1_ARATH	RE1	Retrovirus-related Pol polyprotein from transposon RE1
Solyc4.0|chr11|10497234|pt2677	NODE_31577_length_809_cov_9.187500_g20409_i0.p1|pt2677	RNHX1_ARATH	GeneName_NotFound	Putative ribonuclease H protein At1g65750
Solyc4.0|unmapped|0|pt2928	NODE_33758_length_715_cov_45.964174_g22204_i0.p1|pt2928	PDS5D_ARATH	PDS5D	Sister chromatid cohesion protein PDS5 homolog D
Solyc4.0|chr06|30206946|pt1406	NODE_21464_length_1297_cov_7878.633170_g13850_i1.p1|pt1406	RL7A2_ARATH	RPL7AB	Large ribosomal subunit protein eL8y
Solyc4.0|chr02|53331030|pt2358	NODE_28_length_6658_cov_794.939711_g17_i0.p2|pt2358	YTX2_XENLA	GeneName_NotFound	Transposon TX1 uncharacterized 149 kDa protein
Solyc4.0|unmapped|0|pt0154	NODE_11346_length_1891_cov_204.535204_g7850_i0.p1|pt0154	LRK10_WHEAT	LRK10	Rust resistance kinase Lr10
Solyc4.0|chr08|2937382|pt3278	NODE_3725_length_2812_cov_97.319825_g2600_i0.p1|pt3278	FRAY2_DICDI	fray2	Serine/threonine-protein kinase fray2
Solyc4.0|unmapped|0|pt3176	NODE_36073_length_631_cov_9.881720_g24319_i0.p1|pt3176	RL15_NEUCR	rpl-15	Large ribosomal subunit protein eL15
Solyc4.0|chr06|40797840|pt0680	NODE_15370_length_1632_cov_468.066709_g10327_i0.p1|pt0680	ADT4_ARATH	ER-ANT1	ADP,ATP carrier protein ER-ANT1
Solyc4.0|unmapped|0|pt2400	NODE_29353_length_910_cov_13.535245_g18775_i0.p3|pt2400	PRF1_SOLLC	TPRP-F1	36.4 kDa proline-rich protein
Solyc4.0|unmapped|0|pt1461	NODE_21885_length_1276_cov_12.886118_g3469_i3.p1|pt1461	GACP4_ARATH	GCP4	Gamma-tubulin complex component 4
Solyc4.0|chr12|2409462|pt0915	NODE_17354_length_1516_cov_14277.587665_g5959_i5.p1|pt0915	PSBX_SYNJB	psbX	Photosystem II reaction center protein X
Solyc4.0|chr03|4402488|pt0927	NODE_17471_length_1510_cov_598.036882_g10724_i1.p1|pt0927	TRXB2_ARATH	NTR2	Thioredoxin reductase 2
Solyc4.0|unmapped|0|pt1908	NODE_25350_length_1097_cov_520.776367_g16181_i0.p1|pt1908	IAA13_ARATH	IAA13	Auxin-responsive protein IAA13
Solyc4.0|unmapped|0|pt3969	NODE_4645_length_2630_cov_78.146656_g3181_i1.p1|pt3969	WNK2_ORYSJ	WNK2	Probable serine/threonine-protein kinase WNK2
Solyc4.0|unmapped|0|pt4829	NODE_6980_length_2292_cov_231.708427_g4381_i1.p1|pt4829	TIF8_ARATH	TIFY8	Protein TIFY 8
Solyc4.0|unmapped|0|pt5187	NODE_8226_length_2155_cov_2554.006244_g5758_i0.p1|pt5187	RLA2_FUSCU	GeneName_NotFound	Large ribosomal subunit protein P2
Solyc4.0|unmapped|0|pt2541	NODE_30442_length_859_cov_34.329517_g19556_i0.p1|pt2541	COPA1_ARATH	GeneName_NotFound	Coatomer subunit alpha-1
Solyc4.0|chr07|27179684|pt3620	NODE_4148_length_2727_cov_29.022231_g2889_i0.p1|pt3620	PP383_ARATH	GeneName_NotFound	Pentatricopeptide repeat-containing protein At5g15010, mitochondrial
Solyc4.0|unmapped|0|pt2948	NODE_33935_length_708_cov_1198.360630_g22355_i0.p1|pt2948	DPOD4_BOVIN	POLD4	DNA polymerase delta subunit 4
Solyc4.0|unmapped|0|pt2458	NODE_29758_length_890_cov_12935.230110_g7568_i1.p1|pt2458	RK6_ARATH	RPL6	Large ribosomal subunit protein uL6c
Solyc4.0|chr01|90409058|pt2408	NODE_2941_length_2997_cov_324.282832_g2048_i0.p1|pt2408	FBL10_ARATH	FBL10	F-box/LRR-repeat protein 10
Solyc4.0|chr04|53879908|pt4282	NODE_5232_length_2536_cov_184.877385_g3234_i1.p2|pt4282	RBS2_SOLLC	RBCS2	Ribulose bisphosphate carboxylase small subunit, chloroplastic 2
Solyc4.0|unmapped|0|pt1601	NODE_22979_length_1216_cov_159.502187_g14786_i0.p1|pt1601	GEK1_ARATH	GEK1	D-aminoacyl-tRNA deacylase
Solyc4.0|chr11|3167028|pt4517	NODE_5816_length_2448_cov_1730.978105_g4076_i0.p1|pt4517	VIPP1_ARATH	VIPP1	Membrane-associated protein VIPP1, chloroplastic
Solyc4.0|unmapped|0|pt3381	NODE_38473_length_561_cov_8.387295_g26606_i0.p1|pt3381	CALSA_ARATH	CALS10	Callose synthase 10
Solyc4.0|unmapped|0|pt0370	NODE_12_length_7715_cov_41.721801_g6_i0.p2|pt0370	LACI_ECOLI	lacI	Lactose operon repressor
Solyc4.0|chr06|30206946|pt1397	NODE_21375_length_1302_cov_7830.486574_g13850_i0.p1|pt1397	RL7A2_ARATH	RPL7AB	Large ribosomal subunit protein eL8y
Solyc4.0|unmapped|0|pt4395	NODE_5447_length_2502_cov_504.726225_g3806_i0.p1|pt4395	HSOP2_ARATH	HOP2	Hsp70-Hsp90 organizing protein 2
Solyc4.0|chr02|46128326|pt2503	NODE_3011_length_2976_cov_238.420944_g1226_i1.p1|pt2503	PUB5_ARATH	PUB5	U-box domain-containing protein 5
Solyc4.0|chr06|43892817|pt0204	NODE_11796_length_1860_cov_237.219362_g1196_i2.p1|pt0204	DSK1_SCHPO	dsk1	Protein kinase dsk1
Solyc4.0|chr07|67592416|pt4315	NODE_5298_length_2525_cov_837.039560_g3696_i0.p1|pt4315	PP131_ARATH	GeneName_NotFound	Pentatricopeptide repeat-containing protein At1g79080, chloroplastic
Solyc4.0|unmapped|0|pt4023	NODE_4762_length_2610_cov_1423.957430_g1772_i3.p1|pt4023	RH47_ARATH	RH47	DEAD-box ATP-dependent RNA helicase 47, mitochondrial
Solyc4.0|chr06|41959322|pt3338	NODE_3795_length_2797_cov_67.234214_g2255_i1.p1|pt3338	PPR19_ARATH	GeneName_NotFound	Pentatricopeptide repeat-containing protein At1g07590, mitochondrial
Solyc4.0|unmapped|0|pt4647	NODE_6287_length_2382_cov_389.574708_g430_i1.p1|pt4647	CPNA2_ARATH	CPN60A2	Chaperonin 60 subunit alpha 2, chloroplastic
Solyc4.0|chr02|31638253|pt0007	NODE_1006_length_3769_cov_32.237554_g678_i0.p5|pt0007	POLR1_ARATH	RE1	Retrovirus-related Pol polyprotein from transposon RE1
Solyc4.0|unmapped|0|pt0931	NODE_17502_length_1508_cov_439.209756_g11630_i0.p1|pt0931	UGT2_GARJA	UGT85A24	7-deoxyloganetin glucosyltransferase
Solyc4.0|unmapped|0|pt1857	NODE_24934_length_1117_cov_8683.021073_g15945_i0.p1|pt1857	PP295_ARATH	PCMP-H82	Pentatricopeptide repeat-containing protein At3g62890
Solyc4.0|unmapped|0|pt5303	NODE_8669_length_2114_cov_455.482607_g6051_i0.p1|pt5303	HEXO3_ARATH	HEXO3	Beta-hexosaminidase 3
Solyc4.0|chr04|63775467|pt1084	NODE_18734_length_1442_cov_61.571950_g12319_i0.p1|pt1084	S2P_ARATH	S2P	Membrane-bound transcription factor site-2 protease homolog
Solyc4.0|chr12|66031595|pt1093	NODE_1881_length_3323_cov_279.669846_g1299_i0.p1|pt1093	PP4R3_DANRE	smek1	Serine/threonine-protein phosphatase 4 regulatory subunit 3
Solyc4.0|chr08|639223|pt2453	NODE_29724_length_892_cov_117.567766_g19040_i0.p1|pt2453	PAE7_ARATH	PAE7	Pectin acetylesterase 7
Solyc4.0|unmapped|0|pt3462	NODE_3935_length_2769_cov_696.739243_g2744_i0.p1|pt3462	CNGC2_ARATH	CNGC2	Cyclic nucleotide-gated ion channel 2
Solyc4.0|chr04|2594673|pt2461	NODE_29796_length_889_cov_25.036765_g19089_i0.p1|pt2461	GEML8_ARATH	GeneName_NotFound	Putative GEM-like protein 8
Solyc4.0|unmapped|0|pt0027	NODE_10224_length_1974_cov_233.549711_g7113_i0.p1|pt0027	U496K_ARATH	GeneName_NotFound	UPF0496 protein At1g20180
Solyc4.0|unmapped|0|pt2320	NODE_28742_length_938_cov_22.160694_g18365_i0.p1|pt2320	R1A_SOLDE	R1A	Late blight resistance protein R1-A
Solyc4.0|unmapped|0|pt2555	NODE_3055_length_2964_cov_313.606365_g2123_i0.p1|pt2555	ARFC_ARATH	ARF3	Auxin response factor 3
Solyc4.0|unmapped|0|pt4457	NODE_5588_length_2481_cov_162.607143_g3910_i0.p1|pt4457	U80B1_ARATH	UGT80B1	Sterol 3-beta-glucosyltransferase UGT80B1
Solyc4.0|chr01|73300265|pt3746	NODE_4316_length_2692_cov_302.705995_g3004_i0.p2|pt3746	RT02_ARATH	RPS2	Small ribosomal subunit protein uS2m
Solyc4.0|unmapped|0|pt3394	NODE_385_length_4476_cov_742.959800_g267_i0.p1|pt3394	COPG_ARATH	GeneName_NotFound	Coatomer subunit gamma
Solyc4.0|unmapped|0|pt4180	NODE_5048_length_2563_cov_82.904418_g3522_i0.p1|pt4180	SWA2_ARATH	SWA2	Protein SLOW WALKER 2
Solyc4.0|chr04|58499118|pt0542	NODE_14273_length_1698_cov_800.759385_g9665_i0.p1|pt0542	STKLD_ARATH	GeneName_NotFound	Probable transcription factor At1g61730
Solyc4.0|chr11|49444666|pt5413	NODE_9126_length_2071_cov_1470.642643_g6375_i0.p1|pt5413	DIT1_ARATH	DIT1	Dicarboxylate transporter 1, chloroplastic
Solyc4.0|unmapped|0|pt3776	NODE_43526_length_462_cov_4.748072_g31600_i0.p1|pt3776	PP231_ARATH	PCMP-E31	Pentatricopeptide repeat-containing protein At3g14730
Solyc4.0|chr01|86350477|pt4796	NODE_684_length_4040_cov_261.605999_g460_i0.p1|pt4796	DRP3A_ARATH	DRP3A	Dynamin-related protein 3A
Solyc4.0|unmapped|0|pt1988	NODE_25995_length_1066_cov_17.901309_g16605_i0.p1|pt1988	RK12_NICSY	GeneName_NotFound	Large ribosomal subunit protein bL12c
Solyc4.0|unmapped|0|pt2973	NODE_3412_length_2878_cov_180.588592_g2381_i0.p1|pt2973	CLCC_ARATH	CLC-C	Chloride channel protein CLC-c
Solyc4.0|chr12|63335775|pt1702	NODE_23771_length_1176_cov_326.225748_g1912_i3.p1|pt1702	PSAA_WHEAT	psaA	Photosystem I P700 chlorophyll a apoprotein A1
Solyc4.0|unmapped|0|pt4765	NODE_6742_length_2321_cov_154.269128_g1891_i1.p1|pt4765	CNOT9_XENTR	cnot9	CCR4-NOT transcription complex subunit 9
Solyc4.0|chr08|63369353|pt1713	NODE_23848_length_1172_cov_3291.421292_g15245_i1.p1|pt1713	NDK4_SPIOL	NDK4	Nucleoside diphosphate kinase 4, chloroplastic
Solyc4.0|chr06|46091032|pt0571	NODE_14518_length_1683_cov_3969.033540_g9809_i0.p1|pt0571	RL5_SOLME	RPL5	Large ribosomal subunit protein uL18
Solyc4.0|unmapped|0|pt2944	NODE_3390_length_2884_cov_423.073995_g2366_i0.p2|pt2944	PDR3_TOBAC	PDR3	Pleiotropic drug resistance protein 3
Solyc4.0|unmapped|0|pt3496	NODE_3986_length_2756_cov_935.275811_g1178_i2.p1|pt3496	RH56_ARATH	RH56	DEAD-box ATP-dependent RNA helicase 56
Solyc4.0|unmapped|0|pt4915	NODE_726_length_3986_cov_101.883465_g486_i0.p3|pt4915	Y3148_ARATH	LRR-RLK	Probable leucine-rich repeat receptor-like serine/threonine-protein kinase At3g14840
Solyc4.0|chr02|50293749|pt4716	NODE_6534_length_2351_cov_67.325724_g4569_i0.p1|pt4716	DTX48_ARATH	DTX48	Protein DETOXIFICATION 48
Solyc4.0|unmapped|0|pt2612	NODE_31062_length_832_cov_8652.210804_g20022_i0.p1|pt2612	RL23A_DAUCA	RPL23A	Large ribosomal subunit protein uL23
Solyc4.0|unmapped|0|pt5193	NODE_8247_length_2154_cov_94.518020_g5771_i0.p1|pt5193	PRP2A_ORYSJ	PARP2-A	Poly [ADP-ribose] polymerase 2-A
Solyc4.0|unmapped|0|pt4434	NODE_5532_length_2490_cov_129.750103_g3866_i0.p1|pt4434	NUDT9_ARATH	NUDT9	Nudix hydrolase 9
Solyc4.0|unmapped|0|pt3031	NODE_3467_length_2866_cov_532.666667_g2417_i0.p1|pt3031	AB25B_ARATH	ABCB25	ABC transporter B family member 25, mitochondrial
Solyc4.0|unmapped|0|pt0145	NODE_11294_length_1894_cov_1325.098847_g5461_i1.p1|pt0145	ACR10_ARATH	ACR10	ACT domain-containing protein ACR10
Solyc4.0|unmapped|0|pt1424	NODE_21621_length_1290_cov_12.271159_g14003_i0.p1|pt1424	GLNA2_DAUCA	GLN2	Glutamine synthetase, chloroplastic
Solyc4.0|unmapped|0|pt0908	NODE_17284_length_1520_cov_144.320663_g11506_i0.p1|pt0908	ACT13_SOLTU	AC101	Actin-101
Solyc4.0|chr05|63289842|pt4009	NODE_4734_length_2616_cov_224.101062_g3304_i0.p1|pt4009	RGLG4_ARATH	RGLG4	E3 ubiquitin-protein ligase RGLG4
Solyc4.0|chr09|67682854|pt1883	NODE_25138_length_1107_cov_2479.385880_g6169_i4.p1|pt1883	XTH1_DIOKA	XTH1	Xyloglucan endotransglucosylase protein 1
Solyc4.0|chr06|44944538|pt0471	NODE_13769_length_1728_cov_445.894260_g9344_i0.p1|pt0471	FLA4_ARATH	FLA4	Fasciclin-like arabinogalactan protein 4
Solyc4.0|chr03|64484379|pt0770	NODE_16188_length_1585_cov_36.078042_g9952_i1.p1|pt0770	AB19B_ARATH	ABCB19	ABC transporter B family member 19
Solyc4.0|unmapped|0|pt3128	NODE_35580_length_647_cov_180.904181_g23855_i0.p1|pt3128	TRXH2_ARATH	TRX2	Thioredoxin H2
Solyc4.0|unmapped|0|pt1075	NODE_18607_length_1450_cov_212.466231_g7498_i1.p1|pt1075	GDL57_ARATH	GeneName_NotFound	GDSL esterase/lipase At3g48460
Solyc4.0|unmapped|0|pt0591	NODE_14660_length_1675_cov_294.411361_g9896_i0.p1|pt0591	PPOX1_ARATH	PPOX1	Pyridoxine/pyridoxamine 5'-phosphate oxidase 1, chloroplastic
Solyc4.0|chr09|64270304|pt5108	NODE_7883_length_2192_cov_61.342143_g5399_i1.p1|pt5108	PP249_ARATH	PCMP-H56	Pentatricopeptide repeat-containing protein At3g22690
Solyc4.0|unmapped|0|pt3546	NODE_4047_length_2745_cov_8284.055389_g2820_i0.p1|pt3546	PABP8_ARATH	PAB8	Polyadenylate-binding protein 8
Solyc4.0|unmapped|0|pt5319	NODE_8721_length_2110_cov_525.603829_g6086_i0.p1|pt5319	NFD4_ARATH	NFD4	Protein NUCLEAR FUSION DEFECTIVE 4
Solyc4.0|unmapped|0|pt1484	NODE_22095_length_1263_cov_569.165546_g3578_i1.p1|pt1484	GUN19_ARATH	GeneName_NotFound	Endoglucanase 19
Solyc4.0|chr02|9058423|pt2919	NODE_33677_length_718_cov_113.317829_g7750_i1.p1|pt2919	PDL2_ARATH	PDL2	Pterin-4-alpha-carbinolamine dehydratase 2, mitochondrial
Solyc4.0|unmapped|0|pt3523	NODE_40202_length_519_cov_21.762332_g28299_i0.p1|pt3523	RS20_SCHPO	rps20	Small ribosomal subunit protein uS10
Solyc4.0|chr02|37997486|pt0381	NODE_13063_length_1774_cov_817.246914_g1179_i1.p1|pt0381	TWIH_ARATH	GeneName_NotFound	Twinkle homolog protein, chloroplastic/mitochondrial
Solyc4.0|chr02|47475328|pt1082	NODE_18698_length_1444_cov_173.221007_g12302_i0.p1|pt1082	CSPLI_ARALL	GeneName_NotFound	CASP-like protein 4A3
Solyc4.0|unmapped|0|pt0989	NODE_17924_length_1486_cov_70.475584_g11877_i0.p1|pt0989	DPB2_ARATH	DPB2	DNA polymerase epsilon subunit B
Solyc4.0|unmapped|0|pt4509	NODE_577_length_4156_cov_55.396522_g390_i0.p2|pt4509	YTX2_XENLA	GeneName_NotFound	Transposon TX1 uncharacterized 149 kDa protein
Solyc4.0|unmapped|0|pt2943	NODE_338_length_4580_cov_173.868871_g231_i0.p1|pt2943	APF1_ARATH	APF1	Aspartyl protease family protein 1
Solyc4.0|chr02|34152170|pt2184	NODE_27600_length_989_cov_437.522926_g15138_i2.p1|pt2184	TI221_ARATH	TIM22-1	Mitochondrial import inner membrane translocase subunit TIM22-1
Solyc4.0|unmapped|0|pt2127	NODE_27100_length_1012_cov_275.285410_g17296_i0.p1|pt2127	Y5161_ARATH	GeneName_NotFound	Uncharacterized protein At5g01610
Solyc4.0|unmapped|0|pt0928	NODE_17475_length_1510_cov_254.018789_g10060_i1.p1|pt0928	RING4_ARATH	GeneName_NotFound	E3 ubiquitin-protein ligase At4g11680
Solyc4.0|unmapped|0|pt1801	NODE_2445_length_3137_cov_321.119778_g1688_i0.p1|pt1801	XK2_ARATH	XK2	Xylulose kinase 2
Solyc4.0|chr11|4599778|pt0079	NODE_10736_length_1937_cov_85.840129_g7436_i0.p1|pt0079	FDL1_ARATH	GeneName_NotFound	F-box/FBD/LRR-repeat protein At1g13570
Solyc4.0|unmapped|0|pt4709	NODE_650_length_4071_cov_3856.456228_g434_i0.p1|pt4709	BTSL2_ARATH	GeneName_NotFound	Zinc finger protein BRUTUS-like At1g74770
Solyc4.0|chr02|18700781|pt1236	NODE_20021_length_1374_cov_17.767102_g394_i1.p1|pt1236	MYO1_ARATH	VIII-1	Myosin-1
Solyc4.0|unmapped|0|pt4948	NODE_7412_length_2243_cov_1134.176498_g5177_i0.p1|pt4948	TCPG_ARATH	CCT3	T-complex protein 1 subunit gamma
Solyc4.0|unmapped|0|pt1212	NODE_19815_length_1383_cov_134.948855_g12947_i0.p1|pt1212	APC2_ARATH	APC2	Anaphase-promoting complex subunit 2
Solyc4.0|unmapped|0|pt0588	NODE_14635_length_1676_cov_4189.519651_g4020_i2.p1|pt0588	CAS_ARATH	CAS	Calcium sensing receptor, chloroplastic
Solyc4.0|unmapped|0|pt3706	NODE_4266_length_2700_cov_87.589265_g2608_i1.p1|pt3706	SD25_ARATH	SD25	G-type lectin S-receptor-like serine/threonine-protein kinase SD2-5
Solyc4.0|unmapped|0|pt4036	NODE_4780_length_2607_cov_772.434886_g3335_i0.p1|pt4036	EIF3A_NEUCR	eif3a	Eukaryotic translation initiation factor 3 subunit A
Solyc4.0|unmapped|0|pt2000	NODE_26056_length_1064_cov_22.257316_g16638_i0.p3|pt2000	1A1C_TOBAC	ACS1	1-aminocyclopropane-1-carboxylate synthase
Solyc4.0|chr01|84336690|pt3726	NODE_42904_length_471_cov_9.530151_g30979_i0.p1|pt3726	MSK2_MEDSA	MSK-2	Glycogen synthase kinase-3 homolog MsK-2
Solyc4.0|unmapped|0|pt2158	NODE_27371_length_999_cov_844.334773_g17468_i0.p1|pt2158	ENDO1_ARATH	ENDO1	Endonuclease 1
Solyc4.0|chr02|23693723|pt2340	NODE_28896_length_931_cov_48.672494_g18465_i0.p1|pt2340	VPS54_ARATH	VPS54	Vacuolar protein sorting-associated protein 54, chloroplastic
Solyc4.0|unmapped|0|pt5269	NODE_8510_length_2128_cov_945.318735_g2222_i2.p1|pt5269	SRPRA_MOUSE	Srpra	Signal recognition particle receptor subunit alpha
Solyc4.0|unmapped|0|pt3447	NODE_3920_length_2772_cov_51.129307_g2732_i0.p1|pt3447	B561J_ARATH	GeneName_NotFound	Cytochrome b561 and DOMON domain-containing protein At5g47530
Solyc4.0|chr11|50472736|pt0600	NODE_14705_length_1673_cov_141.290000_g9915_i0.p1|pt0600	ALG12_ARATH	ALG12	Dol-P-Man:Man(7)GlcNAc(2)-PP-Dol alpha-1,6-mannosyltransferase
Solyc4.0|chr05|58444370|pt5502	NODE_9856_length_2007_cov_349.103413_g5519_i1.p1|pt5502	CIPK9_ARATH	CIPK9	CBL-interacting serine/threonine-protein kinase 9
Solyc4.0|chr01|72703947|pt5334	NODE_8764_length_2106_cov_228.118544_g134_i3.p1|pt5334	SECA1_ARATH	SECA1	Protein translocase subunit SECA1, chloroplastic
Solyc4.0|unmapped|0|pt4111	NODE_4920_length_2584_cov_336.733572_g2495_i1.p1|pt4111	LRP1A_ARATH	LARP1A	La-related protein 1A
Solyc4.0|unmapped|0|pt0892	NODE_17154_length_1527_cov_169.589409_g11426_i0.p1|pt0892	IDH1_ARATH	IDH1	Isocitrate dehydrogenase [NAD] regulatory subunit 1, mitochondrial
Solyc4.0|unmapped|0|pt4493	NODE_5716_length_2462_cov_139.118460_g3999_i0.p1|pt4493	MYOB2_ARATH	MYOB2	Myosin-binding protein 2
Solyc4.0|unmapped|0|pt3629	NODE_41608_length_492_cov_5.658711_g29691_i0.p2|pt3629	GAR1_HYPJE	gar1	D-galacturonate reductase
Solyc4.0|chr03|53131087|pt2645	NODE_31284_length_822_cov_1014.503338_g20180_i0.p1|pt2645	PLAT1_ARATH	PLAT1	PLAT domain-containing protein 1
Solyc4.0|unmapped|0|pt0295	NODE_1244_length_3613_cov_328.781921_g854_i0.p1|pt0295	CDC5L_ARATH	CDC5	Cell division cycle 5-like protein
Solyc4.0|unmapped|0|pt5323	NODE_8738_length_2108_cov_3188.536609_g4385_i1.p1|pt5323	HEM6_TOBAC	CPX	Oxygen-dependent coproporphyrinogen-III oxidase, chloroplastic
Solyc4.0|chr03|57172571|pt0392	NODE_13140_length_1770_cov_236.060695_g8989_i0.p1|pt0392	POQ_ARATH	POQ	Protein PAL OF QUIRKY
Solyc4.0|unmapped|0|pt3748	NODE_4318_length_2691_cov_2175.590145_g1057_i1.p1|pt3748	OFT39_ARATH	OFUT39	O-fucosyltransferase 39
Solyc4.0|chr12|58918329|pt1977	NODE_25865_length_1072_cov_12.266266_g16522_i0.p1|pt1977	PRIPO_MOUSE	Primpol	DNA-directed primase/polymerase protein
Solyc4.0|unmapped|0|pt2894	NODE_33478_length_727_cov_9.831804_g21960_i0.p1|pt2894	COP1_ARATH	COP1	E3 ubiquitin-protein ligase COP1
Solyc4.0|chr10|64513954|pt0168	NODE_11475_length_1882_cov_91321.629630_g7940_i0.p2|pt0168	RCA_SOLPN	GeneName_NotFound	Ribulose bisphosphate carboxylase/oxygenase activase, chloroplastic
Solyc4.0|chr03|55579127|pt3082	NODE_35161_length_662_cov_10336.339559_g20006_i1.p1|pt3082	API8_SOLTU	GeneName_NotFound	Aspartic protease inhibitor 8
Solyc4.0|chr00|2485325|pt0994	NODE_1794_length_3351_cov_31086.024405_g655_i28.p2|pt0994	RR7_TOBAC	rps7-A	Small ribosomal subunit protein uS7cz/uS7cy
Solyc4.0|chr05|45465689|pt0524	NODE_14139_length_1706_cov_950.084507_g3729_i2.p1|pt0524	NOL_ARATH	NOL	Chlorophyll(ide) b reductase NOL, chloroplastic
Solyc4.0|unmapped|0|pt2448	NODE_29679_length_894_cov_1339.520097_g19008_i0.p1|pt2448	CEPR2_ARATH	CEPR2	Receptor protein-tyrosine kinase CEPR2
Solyc4.0|chr10|64161144|pt5322	NODE_8734_length_2109_cov_91.825639_g6094_i0.p1|pt5322	ICR2_ARATH	ICR2	Interactor of constitutive active ROPs 2, chloroplastic
Solyc4.0|chr03|53986646|pt4293	NODE_5261_length_2531_cov_201.915378_g3667_i0.p2|pt4293	ARAD1_ARATH	ARAD1	Probable arabinosyltransferase ARAD1
Solyc4.0|unmapped|0|pt2038	NODE_26317_length_1050_cov_37.288639_g16795_i0.p1|pt2038	MIZ1_ARATH	MIZ1	Protein MIZU-KUSSEI 1
Solyc4.0|unmapped|0|pt4550	NODE_59301_length_310_cov_9.983122_g47364_i0.p2|pt4550	ADH1_ASPFN	adh1	Alcohol dehydrogenase 1
Solyc4.0|unmapped|0|pt4275	NODE_5220_length_2537_cov_2473.114042_g3637_i0.p2|pt4275	GLGL3_SOLTU	AGPS3	Glucose-1-phosphate adenylyltransferase large subunit 3, chloroplastic/amyloplastic
Solyc4.0|unmapped|0|pt2108	NODE_26920_length_1021_cov_38.098101_g4758_i3.p1|pt2108	UCRIA_SOLTU	petC	Cytochrome b6-f complex iron-sulfur subunit, chloroplastic
Solyc4.0|unmapped|0|pt0630	NODE_14992_length_1653_cov_120.059494_g10092_i0.p1|pt0630	MTEF5_ARATH	MTERF5	Transcription termination factor MTERF5, chloroplastic
Solyc4.0|chr05|64639149|pt0953	NODE_17696_length_1498_cov_62.958596_g6187_i1.p1|pt0953	MTHR_ORYSJ	GeneName_NotFound	Probable methylenetetrahydrofolate reductase (NADH)
Solyc4.0|chr04|3459411|pt3119	NODE_35485_length_651_cov_3.922145_g23765_i0.p1|pt3119	CIPK1_ARATH	CIPK1	CBL-interacting serine/threonine-protein kinase 1
Solyc4.0|unmapped|0|pt3529	NODE_4025_length_2749_cov_121.858371_g2802_i0.p1|pt3529	SIZ1_ARATH	SIZ1	E3 SUMO-protein ligase SIZ1
Solyc4.0|unmapped|0|pt2653	NODE_31331_length_820_cov_47.453815_g8979_i2.p1|pt2653	CRR38_ARATH	CRRSP38	Cysteine-rich repeat secretory protein 38
Solyc4.0|chr10|63774630|pt5407	NODE_9097_length_2074_cov_142.687156_g6354_i0.p1|pt5407	CIPKE_ARATH	CIPK14	CBL-interacting serine/threonine-protein kinase 14
Solyc4.0|chr04|547076|pt2628	NODE_31172_length_827_cov_41.539788_g4133_i2.p1|pt2628	RD21B_ARATH	RD21B	Probable cysteine protease RD21B
Solyc4.0|unmapped|0|pt1467	NODE_21946_length_1272_cov_280.317765_g7339_i1.p1|pt1467	NMNAT_ARATH	NMNAT	Nicotinamide/nicotinic acid mononucleotide adenylyltransferase
Solyc4.0|chr03|542669|pt2147	NODE_27287_length_1002_cov_74347.463940_g17418_i0.p1|pt2147	CB2G_SOLLC	CAB3C	Chlorophyll a-b binding protein 3C, chloroplastic
Solyc4.0|unmapped|0|pt1143	NODE_19187_length_1417_cov_131.507440_g12599_i0.p1|pt1143	FPS_PANGI	FPS	Farnesyl pyrophosphate synthase
Solyc4.0|chr12|28218380|pt4670	NODE_6370_length_2369_cov_304.435976_g4467_i0.p1|pt4670	CDKE1_ORYSJ	CDKE-1	Cyclin-dependent kinase E-1
Solyc4.0|chr09|57582905|pt5391	NODE_9004_length_2082_cov_80.189149_g6286_i0.p1|pt5391	WDS_ARATH	WDS	WD repeat-containing protein WDS homolog
Solyc4.0|unmapped|0|pt0091	NODE_10804_length_1931_cov_5906.526372_g5946_i4.p1|pt0091	CH20_ARATH	CPN20	20 kDa chaperonin, chloroplastic
Solyc4.0|chr09|768316|pt2372	NODE_29110_length_921_cov_147.928066_g17439_i1.p1|pt2372	UBC5_ARATH	UBC5	Ubiquitin-conjugating enzyme E2 5
Solyc4.0|unmapped|0|pt0428	NODE_1342_length_3564_cov_217.861931_g935_i0.p1|pt0428	TPS7_ARATH	TPS7	Probable alpha,alpha-trehalose-phosphate synthase [UDP-forming] 7
Solyc4.0|unmapped|0|pt1566	NODE_2266_length_3197_cov_87.934699_g1569_i0.p1|pt1566	3MG_ARATH	MAG	DNA-3-methyladenine glycosylase
Solyc4.0|chr05|5797172|pt4927	NODE_7316_length_2253_cov_582.064679_g5117_i0.p1|pt4927	MPPB_ARATH	MPPbeta	Probable mitochondrial-processing peptidase subunit beta, mitochondrial
Solyc4.0|unmapped|0|pt2082	NODE_26662_length_1033_cov_204.719792_g971_i1.p1|pt2082	GCL2_ARATH	GCL2	LanC-like protein GCL2
Solyc4.0|chr03|9891211|pt1993	NODE_26015_length_1065_cov_212.556452_g15010_i1.p1|pt1993	MJE1_VITVI	MJE1	Methyl jasmonate esterase 1
Solyc4.0|chr12|47007285|pt0556	NODE_14388_length_1692_cov_12.662755_g9738_i0.p1|pt0556	RLP7_ARATH	RLP7	Receptor-like protein 7
Solyc4.0|unmapped|0|pt2369	NODE_2908_length_3006_cov_351.437436_g2025_i0.p2|pt2369	C71Z6_PASSA	CYP71AZ6	5-OH-xanthotoxin synthase
Solyc4.0|unmapped|0|pt3610	NODE_41343_length_496_cov_80163.113475_g29430_i0.p2|pt3610	MTP5_ORYSJ	MTP5	Metal tolerance protein 5
Solyc4.0|unmapped|0|pt2164	NODE_27401_length_998_cov_274.086486_g16734_i1.p1|pt2164	VAP12_ARATH	PVA12	Vesicle-associated protein 1-2
Solyc4.0|chr08|43314338|pt2502	NODE_3010_length_2977_cov_111.449036_g2094_i0.p1|pt2502	SD25_ARATH	SD25	G-type lectin S-receptor-like serine/threonine-protein kinase SD2-5
Solyc4.0|unmapped|0|pt1875	NODE_25082_length_1110_cov_634.643202_g16029_i0.p1|pt1875	Y1801_ARATH	GeneName_NotFound	MAPK kinase substrate protein At1g80180
Solyc4.0|chr00|1401801|pt0657	NODE_1517_length_3483_cov_36805.648094_g655_i12.p2|pt0657	RR7_TOBAC	rps7-A	Small ribosomal subunit protein uS7cz/uS7cy
Solyc4.0|chr07|66366647|pt4079	NODE_4865_length_2593_cov_90.430159_g3396_i0.p1|pt4079	KRI1_HUMAN	KRI1	Protein KRI1 homolog
Solyc4.0|unmapped|0|pt4625	NODE_6195_length_2393_cov_130.469397_g4343_i0.p1|pt4625	SAC6_ARATH	SAC6	Phosphoinositide phosphatase SAC6
Solyc4.0|unmapped|0|pt1981	NODE_25933_length_1068_cov_518.965829_g16562_i0.p1|pt1981	CPR49_ARATH	CPRD49	GDSL esterase/lipase CPRD49
Solyc4.0|unmapped|0|pt2747	NODE_3211_length_2927_cov_169.137351_g2228_i0.p1|pt2747	DGK1_ARATH	DGK1	Diacylglycerol kinase 1
Solyc4.0|chr02|52331532|pt4759	NODE_6725_length_2324_cov_38.017770_g4701_i0.p1|pt4759	GOLS2_SOLLC	GOLS2	Galactinol synthase 2
Solyc4.0|unmapped|0|pt3140	NODE_35679_length_644_cov_11.187391_g23947_i0.p1|pt3140	RBS2_SOLLC	RBCS2	Ribulose bisphosphate carboxylase small subunit, chloroplastic 2
Solyc4.0|unmapped|0|pt2072	NODE_26604_length_1036_cov_36.683281_g15105_i1.p1|pt2072	CTNS_ARATH	GeneName_NotFound	Cystinosin homolog
Solyc4.0|chr12|57979357|pt1990	NODE_26006_length_1065_cov_1936.740927_g10301_i1.p1|pt1990	SYDC2_ARATH	IBI1	Aspartate--tRNA ligase 2, cytoplasmic
Solyc4.0|unmapped|0|pt5162	NODE_8134_length_2167_cov_297.178128_g5686_i0.p1|pt5162	DPNPM_ARATH	GeneName_NotFound	Putative PAP-specific phosphatase, mitochondrial
Solyc4.0|chr10|63918699|pt2054	NODE_26469_length_1043_cov_12.044330_g16889_i0.p2|pt2054	INV2_DAUCA	INV2	Beta-fructofuranosidase, insoluble isoenzyme 2
Solyc4.0|chr07|58810716|pt1384	NODE_2126_length_3240_cov_123.611304_g1473_i0.p1|pt1384	Y5838_ARATH	GeneName_NotFound	Probably inactive leucine-rich repeat receptor-like protein kinase At5g48380
Solyc4.0|unmapped|0|pt2505	NODE_30125_length_874_cov_16.501873_g19331_i0.p1|pt2505	ATB21_ARATH	ATHB-21	Homeobox-leucine zipper protein ATHB-21
Solyc4.0|unmapped|0|pt2335	NODE_2884_length_3013_cov_60.668707_g2009_i0.p1|pt2335	SRL2_ORYSJ	SRL2	Protein SEMI-ROLLED LEAF 2
Solyc4.0|chr10|2970826|pt3100	NODE_3533_length_2853_cov_197.226619_g2463_i0.p1|pt3100	RH29_ARATH	RH29	Putative DEAD-box ATP-dependent RNA helicase 29
Solyc4.0|unmapped|0|pt1114	NODE_19008_length_1426_cov_17.288987_g12492_i0.p2|pt1114	SAC9_ARATH	SAC9	Probable phosphoinositide phosphatase SAC9
Solyc4.0|chr11|3255001|pt1898	NODE_2526_length_3111_cov_200.910467_g1749_i0.p1|pt1898	NSUN2_XENTR	nsun2	RNA cytosine-C(5)-methyltransferase NSUN2
Solyc4.0|unmapped|0|pt1787	NODE_24351_length_1146_cov_100.350419_g13789_i2.p1|pt1787	G3PA_TOBAC	GAPA	Glyceraldehyde-3-phosphate dehydrogenase A, chloroplastic
Solyc4.0|unmapped|0|pt3534	NODE_4031_length_2747_cov_626.443530_g545_i1.p3|pt3534	R1B13_SOLDE	R1B-13	Putative late blight resistance protein homolog R1B-13
Solyc4.0|unmapped|0|pt4063	NODE_4831_length_2600_cov_116.686189_g3368_i0.p1|pt4063	CTPA2_ARATH	CTPA2	Carboxyl-terminal-processing peptidase 2, chloroplastic
Solyc4.0|unmapped|0|pt0606	NODE_14785_length_1668_cov_169.364263_g9966_i0.p1|pt0606	PLP7_ARATH	PLP7	Patatin-like protein 7
Solyc4.0|chr03|61849431|pt3700	NODE_425_length_4384_cov_183.591046_g296_i0.p1|pt3700	IREH1_ARATH	IREH1	Probable serine/threonine protein kinase IREH1
Solyc4.0|unmapped|0|pt4153	NODE_5007_length_2571_cov_290.961970_g3496_i0.p1|pt4153	PSL4_ARATH	PSL4	Glucosidase 2 subunit beta
Solyc4.0|unmapped|0|pt4241	NODE_5158_length_2546_cov_426.253943_g2979_i1.p1|pt4241	OPT7_ARATH	OPT7	Oligopeptide transporter 7
Solyc4.0|chr08|63652486|pt0545	NODE_14298_length_1697_cov_53.078202_g9686_i0.p1|pt0545	PIGA_ARATH	PIGA	Phosphatidylinositol N-acetylglucosaminyltransferase subunit A
Solyc4.0|unmapped|0|pt0049	NODE_10403_length_1962_cov_90.309158_g7231_i0.p1|pt0049	NSL1_ARATH	NSL1	MACPF domain-containing protein NSL1
Solyc4.0|unmapped|0|pt5053	NODE_771_length_3948_cov_98.345806_g516_i0.p1|pt5053	CWZF3_ORYSJ	CWZF3	Cysteine-tryptophan domain-containing zinc finger protein 3
Solyc4.0|unmapped|0|pt4660	NODE_6334_length_2375_cov_387.519114_g1468_i1.p1|pt4660	YSL7_ARATH	YSL7	Probable metal-nicotianamine transporter YSL7
Solyc4.0|chr01|73018248|pt3472	NODE_3947_length_2767_cov_57.619154_g2751_i0.p1|pt3472	PPR21_ARATH	PCMP-H12	Pentatricopeptide repeat-containing protein At1g08070, chloroplastic
Solyc4.0|unmapped|0|pt4030	NODE_4772_length_2609_cov_270.121845_g3331_i0.p1|pt4030	CRNL1_HUMAN	CRNKL1	Crooked neck-like protein 1
Solyc4.0|chr10|63571854|pt0889	NODE_1713_length_3382_cov_53.964944_g1189_i0.p1|pt0889	Y3475_ARATH	GeneName_NotFound	Probable LRR receptor-like serine/threonine-protein kinase At3g47570
Solyc4.0|unmapped|0|pt3886	NODE_4507_length_2657_cov_147.820820_g3145_i0.p2|pt3886	UBP12_ARATH	UBP12	Ubiquitin C-terminal hydrolase 12
Solyc4.0|unmapped|0|pt2886	NODE_33413_length_729_cov_8039.762195_g21902_i0.p1|pt2886	RLA2_PARAR	GeneName_NotFound	Large ribosomal subunit protein P2
Solyc4.0|chr09|64270304|pt5058	NODE_7728_length_2208_cov_61.207026_g5399_i0.p1|pt5058	PP249_ARATH	PCMP-H56	Pentatricopeptide repeat-containing protein At3g22690
Solyc4.0|unmapped|0|pt1768	NODE_2422_length_3144_cov_56.958971_g1675_i0.p1|pt1768	XYN1_ARATH	XYN1	Endo-1,4-beta-xylanase 1
Solyc4.0|unmapped|0|pt3092	NODE_3523_length_2856_cov_248.075458_g2456_i0.p2|pt3092	AGDP1_ARATH	AGDP1	Protein AGENET DOMAIN (AGD)-CONTAINING P1
Solyc4.0|chr09|4886723|pt2056	NODE_26510_length_1040_cov_215.329886_g16914_i0.p1|pt2056	GSTX1_TOBAC	GeneName_NotFound	Probable glutathione S-transferase
Solyc4.0|chr11|47616460|pt2255	NODE_2825_length_3029_cov_59.829838_g1211_i1.p1|pt2255	ATP6_TOBAC	ATP6	ATP synthase subunit a
Solyc4.0|unmapped|0|pt4072	NODE_4851_length_2596_cov_434.884265_g3384_i0.p1|pt4072	TMN12_ARATH	TMN12	Transmembrane 9 superfamily member 12
Solyc4.0|unmapped|0|pt3026	NODE_3462_length_2867_cov_456.088404_g2412_i0.p1|pt3026	EF3_PNECA	TEF3	Elongation factor 3
Solyc4.0|unmapped|0|pt5153	NODE_8072_length_2174_cov_253.414089_g5640_i0.p1|pt5153	NRPE1_ARATH	NRPE1	DNA-directed RNA polymerase V subunit 1
Solyc4.0|chr08|499643|pt3871	NODE_4483_length_2660_cov_248.072671_g3125_i0.p1|pt3871	FAO4A_ARATH	FAO4A	Long-chain-alcohol oxidase FAO4A
Solyc4.0|chr04|3934339|pt3869	NODE_4480_length_2660_cov_750.595671_g3122_i0.p1|pt3869	LORF2_HUMAN	GeneName_NotFound	LINE-1 retrotransposable element ORF2 protein
Solyc4.0|unmapped|0|pt0080	NODE_10740_length_1936_cov_36070.553408_g3271_i9.p1|pt0080	PGKH_TOBAC	GeneName_NotFound	Phosphoglycerate kinase, chloroplastic
Solyc4.0|unmapped|0|pt4573	NODE_6032_length_2417_cov_97.675768_g4224_i0.p1|pt4573	GIL1_ARATH	GIL1	Protein GRAVITROPIC IN THE LIGHT 1
Solyc4.0|chr08|61642142|pt0493	NODE_1393_length_3542_cov_83.425771_g968_i0.p1|pt0493	PUS7_ORYSJ	GeneName_NotFound	RNA pseudouridine synthase 7
Solyc4.0|chr08|51358454|pt0451	NODE_13609_length_1739_cov_229.545618_g715_i1.p1|pt0451	HDA2_ARATH	HDA2	Histone deacetylase 2
Solyc4.0|unmapped|0|pt3127	NODE_35573_length_647_cov_442289.557491_g23848_i0.p1|pt3127	RBS1_SOLLC	RBCS1	Ribulose bisphosphate carboxylase small subunit, chloroplastic 1
Solyc4.0|unmapped|0|pt4453	NODE_557_length_4181_cov_27.425511_g377_i0.p1|pt4453	RTOR1_ARATH	RAPTOR1	Regulatory-associated protein of TOR 1
Solyc4.0|chr09|62950553|pt2896	NODE_334_length_4589_cov_670.313109_g227_i0.p1|pt2896	TC159_ARATH	TOC159	Translocase of chloroplast 159, chloroplastic
Solyc4.0|chr08|55803910|pt0306	NODE_12512_length_1812_cov_242.231167_g8594_i0.p1|pt0306	TOCC_ARATH	VTE1	Tocopherol cyclase, chloroplastic
Solyc4.0|chr11|5462073|pt5285	NODE_8587_length_2121_cov_52.826172_g5996_i0.p1|pt5285	AGDP1_ARATH	AGDP1	Protein AGENET DOMAIN (AGD)-CONTAINING P1
Solyc4.0|unmapped|0|pt4341	NODE_5341_length_2519_cov_165.158626_g3727_i0.p1|pt4341	HSDD2_ARATH	3BETAHSD/D2	3beta-hydroxysteroid-dehydrogenase/decarboxylase isoform 2
Solyc4.0|unmapped|0|pt4101	NODE_4902_length_2586_cov_1159.045364_g3094_i1.p2|pt4101	MTDH_ALTAL	GeneName_NotFound	NADP-dependent mannitol dehydrogenase
Solyc4.0|chr01|75203227|pt0422	NODE_1336_length_3568_cov_511.072961_g748_i2.p1|pt0422	C3H53_ORYSJ	GeneName_NotFound	Zinc finger CCCH domain-containing protein 53
Solyc4.0|chr11|2289426|pt4572	NODE_6031_length_2417_cov_127.554608_g3915_i1.p1|pt4572	PULA1_ARATH	PU1	Pullulanase 1, chloroplastic
Solyc4.0|unmapped|0|pt3467	NODE_3941_length_2768_cov_358.760297_g2747_i0.p1|pt3467	BLH1_ARATH	BLH1	BEL1-like homeodomain protein 1
Solyc4.0|unmapped|0|pt4954	NODE_7436_length_2240_cov_279.370558_g5191_i0.p1|pt4954	FKB65_ARATH	FKBP65	Peptidyl-prolyl cis-trans isomerase FKBP65
Solyc4.0|unmapped|0|pt1252	NODE_20151_length_1368_cov_75.102703_g13141_i0.p1|pt1252	ORC4_ARATH	ORC4	Origin of replication complex subunit 4
Solyc4.0|unmapped|0|pt3181	NODE_3611_length_2838_cov_195.437975_g2521_i0.p1|pt3181	FAAH_MEDTR	FAAH	Fatty acid amide hydrolase
Solyc4.0|chr10|61387917|pt4838	NODE_7014_length_2288_cov_170.529120_g4896_i0.p1|pt4838	SHN2_ARATH	SHN2	Ethylene-responsive transcription factor SHINE 2
Solyc4.0|unmapped|0|pt3014	NODE_3447_length_2870_cov_10457.155524_g637_i3.p1|pt3014	SGAT_ARATH	AGT1	Serine--glyoxylate aminotransferase
Solyc4.0|unmapped|0|pt1304	NODE_20607_length_1344_cov_162.993706_g12160_i1.p1|pt1304	SAPK2_ORYSI	SAPK2	Serine/threonine-protein kinase SAPK2
Solyc4.0|chr05|64678723|pt4778	NODE_6779_length_2318_cov_137.869042_g4741_i0.p1|pt4778	ASP36_ARATH	A36	Aspartic proteinase 36
Solyc4.0|chr01|67616008|pt2739	NODE_32078_length_786_cov_2001.102384_g20786_i0.p1|pt2739	PHYLL_TOBAC	GeneName_NotFound	Phylloplanin
Solyc4.0|chr04|776668|pt0052	NODE_10428_length_1959_cov_516.726405_g7245_i0.p2|pt0052	HDA6_ARATH	HDA6	Histone deacetylase 6
Solyc4.0|chr04|59814867|pt2188	NODE_27622_length_988_cov_1713.893989_g17614_i0.p1|pt2188	UFC1_ARATH	GeneName_NotFound	Ubiquitin-fold modifier-conjugating enzyme 1
Solyc4.0|chr12|64406254|pt4620	NODE_6183_length_2394_cov_462.217579_g3624_i1.p1|pt4620	PILS1_ARATH	PILS1	Protein PIN-LIKES 1
Solyc4.0|unmapped|0|pt1348	NODE_2095_length_3251_cov_114.552549_g1455_i0.p1|pt1348	AB2C_ARATH	ABCC2	ABC transporter C family member 2
Solyc4.0|unmapped|0|pt2132	NODE_27162_length_1009_cov_166.932692_g17336_i0.p1|pt2132	DET2_SOLLC	DET2	Steroid 5-alpha-reductase DET2
Solyc4.0|unmapped|0|pt3890	NODE_4515_length_2655_cov_639.554609_g3152_i0.p2|pt3890	TLP14_ORYSJ	TULP14	Tubby-like F-box protein 14
Solyc4.0|unmapped|0|pt2797	NODE_32621_length_763_cov_231.001449_g21225_i0.p1|pt2797	RIN13_ARATH	RIN13	RPM1 interacting protein 13
Solyc4.0|unmapped|0|pt3242	NODE_367_length_4505_cov_36.599729_g252_i0.p1|pt3242	CB11_SOLLC	CAB6A	Chlorophyll a-b binding protein 6A, chloroplastic
Solyc4.0|unmapped|0|pt3864	NODE_4474_length_2662_cov_95.129394_g3117_i0.p2|pt3864	PP432_ARATH	GeneName_NotFound	Pentatricopeptide repeat-containing protein At5g55840
Solyc4.0|unmapped|0|pt0053	NODE_10443_length_1958_cov_258.119363_g7256_i0.p1|pt0053	RD21A_ARATH	RD21A	Cysteine proteinase RD21A
Solyc4.0|unmapped|0|pt2193	NODE_27663_length_986_cov_335.120482_g16345_i1.p1|pt2193	APC10_ARATH	APC10	Anaphase-promoting complex subunit 10
Solyc4.0|unmapped|0|pt0444	NODE_13560_length_1742_cov_108.945476_g9222_i0.p1|pt0444	Y3720_ARATH	GeneName_NotFound	UPF0481 protein At3g47200
Solyc4.0|unmapped|0|pt2573	NODE_30754_length_846_cov_92.085382_g19793_i0.p1|pt2573	EXL2_ARATH	EXL2	GDSL esterase/lipase EXL2
Solyc4.0|unmapped|0|pt4663	NODE_63415_length_310_cov_7.337553_g51478_i0.p2|pt4663	GRG1_NEUCR	grg-1	Glucose-repressible gene protein
Solyc4.0|chr02|43675717|pt3818	NODE_4410_length_2675_cov_764.083782_g3067_i0.p1|pt3818	PTA14_ARATH	PTAC14	Protein PLASTID TRANSCRIPTIONALLY ACTIVE 14
Solyc4.0|unmapped|0|pt0731	NODE_1588_length_3456_cov_352.869642_g1104_i0.p1|pt0731	RNE_ARATH	RNE	Ribonuclease E/G-like protein, chloroplastic
Solyc4.0|unmapped|0|pt4549	NODE_5929_length_2434_cov_193.239729_g4160_i0.p1|pt4549	EI2BD_RABIT	EIF2B4	Translation initiation factor eIF-2B subunit delta
Solyc4.0|unmapped|0|pt3583	NODE_4095_length_2735_cov_271.892186_g2853_i0.p1|pt3583	CIPK3_ARATH	CIPK3	CBL-interacting serine/threonine-protein kinase 3
Solyc4.0|unmapped|0|pt3044	NODE_3481_length_2863_cov_437.342294_g2427_i0.p2|pt3044	VPS33_ARATH	VPS33	Vacuolar protein-sorting-associated protein 33 homolog
Solyc4.0|chr04|63944078|pt4721	NODE_6548_length_2349_cov_2062.762302_g834_i2.p1|pt4721	BSK1_ARATH	BSK1	Serine/threonine-protein kinase BSK1
Solyc4.0|chr02|3170220|pt2516	NODE_30225_length_869_cov_9.777638_g19405_i0.p1|pt2516	POLX_TOBAC	GeneName_NotFound	Retrovirus-related Pol polyprotein from transposon TNT 1-94
Solyc4.0|unmapped|0|pt4593	NODE_6113_length_2405_cov_2074.364923_g4285_i0.p2|pt4593	ZDS_SOLLC	ZDS	Zeta-carotene desaturase, chloroplastic/chromoplastic
Solyc4.0|unmapped|0|pt5306	NODE_8676_length_2114_cov_84.788339_g6055_i0.p2|pt5306	STR6_ARATH	STR6	Rhodanese-like domain-containing protein 6
Solyc4.0|unmapped|0|pt3313	NODE_3760_length_2803_cov_218.784249_g2254_i1.p1|pt3313	PUS6_ARATH	GeneName_NotFound	RNA pseudouridine synthase 6, chloroplastic
Solyc4.0|unmapped|0|pt3178	NODE_3608_length_2838_cov_3385.837975_g2518_i0.p1|pt3178	GDL79_ARATH	GeneName_NotFound	GDSL esterase/lipase At5g33370
Solyc4.0|unmapped|0|pt2673	NODE_31541_length_810_cov_23.584803_g15472_i1.p1|pt2673	CRK3_ARATH	CRK3	Cysteine-rich receptor-like protein kinase 3
Solyc4.0|unmapped|0|pt2769	NODE_32339_length_775_cov_38.165242_g20992_i0.p1|pt2769	AB14G_ARATH	ABCG14	ABC transporter G family member 14
Solyc4.0|chr03|3544243|pt3710	NODE_4271_length_2699_cov_382.729627_g2970_i0.p1|pt3710	9DC3_SOLPI	9DC3	Receptor-like protein 9DC3
Solyc4.0|chr03|48995861|pt0648	NODE_1510_length_3487_cov_103.040715_g1052_i0.p1|pt0648	SMC21_ARATH	SMC2-1	Structural maintenance of chromosomes protein 2-1
Solyc4.0|unmapped|0|pt1658	NODE_23361_length_1197_cov_11.258897_g15016_i0.p1|pt1658	U76E1_SOLLC	UGT76E1	UDP-glycosyltransferase 76E1
Solyc4.0|unmapped|0|pt4059	NODE_4823_length_2601_cov_220.750000_g3362_i0.p1|pt4059	GAUTE_ARATH	GAUT14	Probable galacturonosyltransferase 14
Solyc4.0|chr10|51080300|pt2032	NODE_26270_length_1052_cov_4615.118488_g16768_i0.p1|pt2032	GRP3_POPEU	GeneName_NotFound	Glycine-rich RNA-binding protein 3
Solyc4.0|chr01|76715000|pt5008	NODE_7615_length_2221_cov_499.318901_g5317_i0.p1|pt5008	UNE10_ARATH	UNE10	Transcription factor UNE10
Solyc4.0|unmapped|0|pt1649	NODE_23321_length_1199_cov_113.990231_g14990_i0.p1|pt1649	PER17_ARATH	PER17	Peroxidase 17
Solyc4.0|unmapped|0|pt2699	NODE_31771_length_800_cov_54.262724_g12702_i1.p1|pt2699	WRK40_ARATH	WRKY40	Probable WRKY transcription factor 40
Solyc4.0|unmapped|0|pt3903	NODE_4530_length_2652_cov_293.674680_g2497_i1.p1|pt3903	PIRL4_ARATH	PIRL4	Plant intracellular Ras-group-related LRR protein 4
Solyc4.0|unmapped|0|pt1856	NODE_2492_length_3124_cov_41.284497_g1725_i0.p1|pt1856	APX3_ARATH	APX3	L-ascorbate peroxidase 3
Solyc4.0|unmapped|0|pt2857	NODE_33192_length_739_cov_23.426426_g21710_i0.p1|pt2857	GLTP1_ARATH	GLTP1	Glycolipid transfer protein 1
Solyc4.0|unmapped|0|pt2686	NODE_3165_length_2937_cov_334.506983_g2190_i0.p1|pt2686	CRCK3_ARATH	CRCK3	Calmodulin-binding receptor-like cytoplasmic kinase 3
Solyc4.0|chr11|127385|pt3238	NODE_3674_length_2824_cov_173.505998_g2567_i0.p1|pt3238	UBN1_ARATH	UBN1	Ubinuclein-1
Solyc4.0|unmapped|0|pt3593	NODE_4106_length_2734_cov_89.606915_g2861_i0.p2|pt3593	FBT2_ARATH	GeneName_NotFound	Probable folate-biopterin transporter 2
Solyc4.0|chr06|42362348|pt2263	NODE_28301_length_956_cov_14464.747452_g8693_i4.p1|pt2263	RK29_ARATH	RPL29	Large ribosomal subunit protein uL29c
Solyc4.0|unmapped|0|pt2359	NODE_29004_length_926_cov_14.344666_g18535_i0.p1|pt2359	CB11_SOLLC	CAB6A	Chlorophyll a-b binding protein 6A, chloroplastic
Solyc4.0|unmapped|0|pt3795	NODE_437_length_4361_cov_110.836987_g270_i1.p1|pt3795	SUVR5_ARATH	SUVR5	Histone-lysine N-methyltransferase SUVR5
Solyc4.0|unmapped|0|pt4543	NODE_5905_length_2437_cov_709.988156_g4144_i0.p1|pt4543	EIF3I_ARATH	TIF3I1	Eukaryotic translation initiation factor 3 subunit I
Solyc4.0|unmapped|0|pt0685	NODE_15411_length_1630_cov_162.625562_g10344_i0.p1|pt0685	NSTU2_ARATH	GeneName_NotFound	Nucleotide-sugar uncharacterized transporter 2
Solyc4.0|unmapped|0|pt0693	NODE_15500_length_1625_cov_87.887887_g10398_i0.p1|pt0693	JGB_ARATH	JGB	Protein JINGUBANG
Solyc4.0|chr07|1604508|pt1797	NODE_2442_length_3138_cov_65.402610_g1685_i0.p2|pt1797	FGGY_HUMAN	FGGY	FGGY carbohydrate kinase domain-containing protein
Solyc4.0|chr04|59191074|pt0778	NODE_16235_length_1582_cov_384.984758_g10859_i0.p1|pt0778	RPF1_XENLA	rpf1	Ribosome production factor 1
Solyc4.0|unmapped|0|pt3682	NODE_42368_length_480_cov_8.331695_g30444_i0.p1|pt3682	ASL1_SCHPO	asl1	Alkali-sensitive linkage protein 1
Solyc4.0|unmapped|0|pt3025	NODE_34621_length_682_cov_22.323481_g22978_i0.p1|pt3025	CSCL5_ARATH	OSCA1	Protein OSCA1
Solyc4.0|unmapped|0|pt3621	NODE_414_length_4399_cov_780.124595_g289_i0.p1|pt3621	LNG1_ARATH	LNG1	Protein LONGIFOLIA 1
Solyc4.0|unmapped|0|pt3117	NODE_3546_length_2850_cov_166.572200_g2474_i0.p1|pt3117	PUS7_SCHPO	pus7	Multisubstrate pseudouridine synthase 7
Solyc4.0|chr05|62215901|pt4556	NODE_5971_length_2426_cov_281.735232_g4190_i0.p1|pt4556	COI1_ARATH	COI1	Coronatine-insensitive protein 1
Solyc4.0|chr02|43314088|pt0309	NODE_12547_length_1810_cov_95.113990_g6607_i1.p1|pt0309	SDG40_ARATH	SDG40	Protein SET DOMAIN GROUP 40
Solyc4.0|unmapped|0|pt4312	NODE_5296_length_2525_cov_1985.201876_g3599_i1.p2|pt4312	SYNO_ARATH	SYNO	Asparagine--tRNA ligase, chloroplastic/mitochondrial
Solyc4.0|unmapped|0|pt2640	NODE_3123_length_2950_cov_229.773375_g2162_i0.p2|pt2640	BASS4_ARATH	BASS4	Probable sodium/metabolite cotransporter BASS4, chloroplastic
Solyc4.0|unmapped|0|pt3727	NODE_4290_length_2696_cov_94.657644_g1254_i1.p1|pt3727	PUR4_ARATH	GeneName_NotFound	Probable phosphoribosylformylglycinamidine synthase, chloroplastic/mitochondrial
Solyc4.0|chr02|51744222|pt0815	NODE_16531_length_1564_cov_2612.594903_g2493_i3.p1|pt0815	GLD27_ARATH	CGLD27	Protein CONSERVED IN THE GREEN LINEAGE AND DIATOMS 27, chloroplastic
Solyc4.0|unmapped|0|pt2374	NODE_2911_length_3005_cov_1579.627217_g2027_i0.p1|pt2374	NOG1_ARATH	GeneName_NotFound	Nucleolar GTP-binding protein 1
Solyc4.0|chr03|49752851|pt4173	NODE_5037_length_2565_cov_378.994382_g3515_i0.p2|pt4173	EMF2_ARATH	EMF2	Polycomb group protein EMBRYONIC FLOWER 2
Solyc4.0|unmapped|0|pt1355	NODE_21004_length_1322_cov_84.355484_g11892_i1.p1|pt1355	PHS1_SOLLC	PHS1	Beta-phellandrene synthase (neryl-diphosphate-cyclizing), chloroplastic
Solyc4.0|unmapped|0|pt2446	NODE_29663_length_895_cov_45.793187_g18995_i0.p1|pt2446	KN7E_ORYSJ	KIN7E	Kinesin-like protein KIN-7E, chloroplastic
Solyc4.0|unmapped|0|pt2674	NODE_31554_length_809_cov_1097.743207_g20390_i0.p1|pt2674	ANX1_GOSHI	AnnGh1	Annexin Gh1
Solyc4.0|unmapped|0|pt3149	NODE_35782_length_640_cov_1381.425044_g18805_i1.p1|pt3149	YIPL5_ARATH	GeneName_NotFound	Protein yippee-like At4g27740
Solyc4.0|unmapped|0|pt1932	NODE_25552_length_1086_cov_43.315893_g16313_i0.p1|pt1932	PTR14_ARATH	NPF7.3	Protein NRT1/ PTR FAMILY 7.3
Solyc4.0|chr09|59687243|pt2574	NODE_3075_length_2960_cov_147.522688_g837_i2.p1|pt2574	IP5P4_ARATH	IP5P4	Type I inositol polyphosphate 5-phosphatase 4
Solyc4.0|unmapped|0|pt4564	NODE_5_length_9746_cov_4703.144009_g2_i0.p1|pt4564	ACCD_SOLLC	accD	Acetyl-coenzyme A carboxylase carboxyl transferase subunit beta, chloroplastic
Solyc4.0|unmapped|0|pt1410	NODE_21522_length_1294_cov_644.552007_g12072_i2.p1|pt1410	CA1P_ARATH	GeneName_NotFound	Probable 2-carboxy-D-arabinitol-1-phosphatase
Solyc4.0|unmapped|0|pt4749	NODE_6677_length_2328_cov_294.090466_g3897_i1.p1|pt4749	SIPL4_ARATH	SPPL4	Signal peptide peptidase-like 4
Solyc4.0|chr02|39104580|pt1411	NODE_21533_length_1294_cov_49.774775_g12449_i1.p2|pt1411	GDL15_ARATH	GeneName_NotFound	GDSL esterase/lipase At1g29670
Solyc4.0|unmapped|0|pt3589	NODE_41026_length_503_cov_49.618605_g29115_i0.p1|pt3589	BIP_NEUCR	grp78	Endoplasmic reticulum chaperone BiP
Solyc4.0|unmapped|0|pt2768	NODE_3228_length_2923_cov_131.076491_g2245_i0.p1|pt2768	PP127_ARATH	PCMP-E5	Putative pentatricopeptide repeat-containing protein At1g77010, mitochondrial
Solyc4.0|unmapped|0|pt5335	NODE_8766_length_2106_cov_94.215937_g5811_i1.p1|pt5335	NBS1_ARATH	NBS1	Nibrin homolog
Solyc4.0|unmapped|0|pt3471	NODE_3945_length_2767_cov_115.359688_g2404_i1.p1|pt3471	SRF3_ARATH	SRF3	Protein STRUBBELIG-RECEPTOR FAMILY 3
Solyc4.0|chr06|47108045|pt2616	NODE_31077_length_832_cov_8.167325_g20031_i0.p1|pt2616	ATP5H_ARATH	GeneName_NotFound	ATP synthase subunit d, mitochondrial
Solyc4.0|unmapped|0|pt3334	NODE_3789_length_2797_cov_2087.166300_g1394_i2.p1|pt3334	AB2D_ARATH	ABCC2	ABC transporter D family member 2, chloroplastic
Solyc4.0|chr06|41662120|pt2765	NODE_3226_length_2923_cov_156.217193_g2243_i0.p1|pt2765	ATM_ARATH	ATM	Serine/threonine-protein kinase ATM
Solyc4.0|chr02|49233895|pt1015	NODE_1813_length_3347_cov_70.000611_g1247_i0.p1|pt1015	RPO2B_TOBAC	RPOT2-TOM	DNA-directed RNA polymerase 2B, chloroplastic/mitochondrial
Solyc4.0|unmapped|0|pt2846	NODE_33100_length_743_cov_29.107463_g21629_i0.p1|pt2846	NFD4_ARATH	NFD4	Protein NUCLEAR FUSION DEFECTIVE 4
Solyc4.0|unmapped|0|pt0837	NODE_16720_length_1554_cov_160.294396_g11146_i0.p1|pt0837	MVD2_PANGI	MVD2	Diphosphomevalonate decarboxylase 2
Solyc4.0|unmapped|0|pt3010	NODE_3441_length_2872_cov_197.713112_g2397_i0.p1|pt3010	PIGO_HUMAN	PIGO	GPI ethanolamine phosphate transferase 3
Solyc4.0|unmapped|0|pt1986	NODE_2596_length_3087_cov_271.691440_g1799_i0.p1|pt1986	PAPS1_ARATH	PAPS1	Nuclear poly(A) polymerase 1
Solyc4.0|unmapped|0|pt5261	NODE_8484_length_2131_cov_799.985423_g5922_i0.p1|pt5261	FKB18_ARATH	FKBP18	Peptidyl-prolyl cis-trans isomerase FKBP18, chloroplastic
Solyc4.0|unmapped|0|pt5012	NODE_7618_length_2221_cov_216.360335_g5319_i0.p1|pt5012	RBS3_SOLLC	RBCS3	Ribulose bisphosphate carboxylase small subunit, chloroplastic 3
Solyc4.0|unmapped|0|pt2251	NODE_28226_length_960_cov_29.597520_g18009_i0.p1|pt2251	TBL19_ARATH	TBL19	Protein trichome birefringence-like 19
Solyc4.0|chr01|20552816|pt5267	NODE_8502_length_2130_cov_70.262518_g5934_i0.p1|pt5267	POLX_TOBAC	GeneName_NotFound	Retrovirus-related Pol polyprotein from transposon TNT 1-94
Solyc4.0|unmapped|0|pt5254	NODE_8449_length_2134_cov_949.095585_g5902_i0.p1|pt5254	PLST4_ARATH	GeneName_NotFound	Plastidic glucose transporter 4
Solyc4.0|chr02|37080310|pt1001	NODE_18008_length_1482_cov_1682.958836_g11917_i0.p1|pt1001	CATB2_ARATH	CATHB2	Cathepsin B-like protease 2
Solyc4.0|unmapped|0|pt2022	NODE_2620_length_3081_cov_403.166888_g1816_i0.p1|pt2022	DEK1_ARATH	DEK1	Calpain-type cysteine protease DEK1
Solyc4.0|chr04|24689078|pt0244	NODE_12078_length_1840_cov_1307.492360_g6797_i1.p1|pt0244	GET3B_ARATH	GET3B	ATPase GET3B
Solyc4.0|chr12|1047462|pt3144	NODE_3571_length_2846_cov_164.990984_g2492_i0.p1|pt3144	BAMS_SOLLC	TTS1	Beta-amyrin synthase
Solyc4.0|unmapped|0|pt2983	NODE_34193_length_698_cov_20.388800_g22583_i0.p1|pt2983	BOP1_ARATH	BOP1	Ribosome biogenesis protein BOP1 homolog
Solyc4.0|unmapped|0|pt1710	NODE_23826_length_1173_cov_1240.608182_g11594_i2.p1|pt1710	ERFL1_ARATH	GeneName_NotFound	Ethylene-responsive transcription factor-like protein At4g13040
Solyc4.0|chr02|38989903|pt4062	NODE_4830_length_2600_cov_172.260388_g3367_i0.p1|pt4062	SBT56_ARATH	SBT5.6	Subtilisin-like protease SBT5.6
Solyc4.0|unmapped|0|pt2149	NODE_27307_length_1002_cov_33.506997_g17430_i0.p1|pt2149	PANS1_ARATH	PANS1	Protein PATRONUS 1
Solyc4.0|unmapped|0|pt2584	NODE_3083_length_2959_cov_41.954608_g2139_i0.p1|pt2584	MSH6_ARATH	MSH6	DNA mismatch repair protein MSH6
Solyc4.0|unmapped|0|pt1623	NODE_23113_length_1209_cov_51.907570_g14864_i0.p1|pt1623	MIZ1_ARATH	MIZ1	Protein MIZU-KUSSEI 1
Solyc4.0|chr00|1557261|pt0534	NODE_1420_length_3523_cov_43605.732174_g655_i5.p2|pt0534	RR7_TOBAC	rps7-A	Small ribosomal subunit protein uS7cz/uS7cy
Solyc4.0|chr02|42023022|pt1464	NODE_21918_length_1274_cov_89.346378_g14156_i0.p1|pt1464	PER1_SOLLC	TAP1	Suberization-associated anionic peroxidase 1
Solyc4.0|unmapped|0|pt1415	NODE_21562_length_1293_cov_20.589344_g13966_i0.p1|pt1415	NAC37_ARATH	NAC037	NAC domain-containing protein 37
Solyc4.0|unmapped|0|pt4604	NODE_613_length_4116_cov_1590.932476_g5_i4.p1|pt4604	PSBB_TOBAC	psbB	Photosystem II CP47 reaction center protein
Solyc4.0|unmapped|0|pt2639	NODE_31234_length_824_cov_366.255659_g20142_i0.p1|pt2639	UAF30_SCHPO	spp27	Upstream activation factor subunit spp27
Solyc4.0|chr09|64240133|pt0071	NODE_1060_length_3736_cov_117.213213_g719_i0.p2|pt0071	SUV3M_ORYSJ	SUV3	ATP-dependent RNA helicase SUV3, mitochondrial
Solyc4.0|unmapped|0|pt2613	NODE_31066_length_832_cov_260.449275_g20023_i0.p1|pt2613	SETD3_CANLF	SETD3	Actin-histidine N-methyltransferase
Solyc4.0|unmapped|0|pt0601	NODE_14716_length_1672_cov_43.048155_g9923_i0.p2|pt0601	PTM_ARATH	PTM	DDT domain-containing protein PTM
Solyc4.0|unmapped|0|pt5220	NODE_8333_length_2144_cov_3435.843071_g5828_i0.p1|pt5220	PNSB1_ARATH	PNSB1	Photosynthetic NDH subunit of subcomplex B 1, chloroplastic
Solyc4.0|chr08|53436032|pt0634	NODE_1502_length_3490_cov_244.947615_g1045_i0.p1|pt0634	UNC13_ARATH	PATROL1	Protein unc-13 homolog
Solyc4.0|chr10|1215190|pt0719	NODE_15742_length_1610_cov_209.008458_g1684_i2.p1|pt0719	WDR44_BOVIN	WDR44	WD repeat-containing protein 44
Solyc4.0|unmapped|0|pt5195	NODE_8256_length_2153_cov_67.050481_g5776_i0.p1|pt5195	RSP5_ASPTN	hulA	Probable E3 ubiquitin-protein ligase hulA
Solyc4.0|unmapped|0|pt3920	NODE_4560_length_2647_cov_30.606838_g2857_i1.p1|pt3920	GFDPS_LEUCN	GFDPS	Geranylfarnesyl diphosphate synthase, chloroplastic
Solyc4.0|chr01|81793359|pt2349	NODE_28947_length_929_cov_14.681075_g18501_i0.p1|pt2349	PSI1_ARATH	PSI1	Protein PSK SIMULATOR 1
Solyc4.0|chr07|51811938|pt0406	NODE_13228_length_1763_cov_619.308876_g4349_i2.p1|pt0406	ALFL5_ARATH	AL5	PHD finger protein ALFIN-LIKE 5
Solyc4.0|chr02|44831580|pt0018	NODE_10132_length_1982_cov_499.809324_g4501_i1.p1|pt0018	P2C60_ORYSJ	GeneName_NotFound	Probable protein phosphatase 2C 60
Solyc4.0|unmapped|0|pt4569	NODE_6018_length_2418_cov_308.209382_g3925_i1.p1|pt4569	WDR26_ARATH	WDR26	WD repeat-containing protein 26 homolog
Solyc4.0|unmapped|0|pt0087	NODE_1077_length_3721_cov_141.041118_g731_i0.p1|pt0087	PHL_ARATH	PHL	Protein PHYTOCHROME-DEPENDENT LATE-FLOWERING
Solyc4.0|chr03|1611304|pt4827	NODE_6973_length_2293_cov_146.950000_g4865_i0.p1|pt4827	KEA5_ARATH	KEA5	K(+) efflux antiporter 5
Solyc4.0|unmapped|0|pt4658	NODE_6331_length_2376_cov_55.003474_g4441_i0.p1|pt4658	GLR29_ARATH	GLR2.9	Glutamate receptor 2.9
Solyc4.0|unmapped|0|pt0279	NODE_1232_length_3619_cov_329.067118_g847_i0.p1|pt0279	PSD1A_ARATH	RPN2A	26S proteasome non-ATPase regulatory subunit 1 homolog A
Solyc4.0|chr08|998188|pt0811	NODE_16523_length_1565_cov_347.900804_g11032_i0.p1|pt0811	U74F2_ARATH	UGT74F2	UDP-glycosyltransferase 74F2
Solyc4.0|chr06|38134320|pt4743	NODE_6642_length_2333_cov_502.203540_g4243_i1.p1|pt4743	PATL3_ARATH	PATL3	Patellin-3
Solyc4.0|chr06|44418476|pt2486	NODE_29993_length_880_cov_256.349442_g8365_i2.p1|pt2486	JOIN_SOLLC	J	MADS-box protein JOINTLESS
Solyc4.0|chr01|89696367|pt4935	NODE_7355_length_2250_cov_98.828663_g5140_i0.p1|pt4935	U1165_ARATH	SNRNP65	U11/U12 small nuclear ribonucleoprotein 65 kDa protein
Solyc4.0|unmapped|0|pt3366	NODE_38290_length_566_cov_11.413793_g26428_i0.p2|pt3366	RLA1_DAVTA	CLAH12	Large ribosomal subunit protein P1
Solyc4.0|chr12|64301377|pt1458	NODE_2186_length_3221_cov_6555.655337_g196_i23.p1|pt1458	G3PB_ARATH	GAPB	Glyceraldehyde-3-phosphate dehydrogenase GAPB, chloroplastic
Solyc4.0|unmapped|0|pt1167	NODE_19381_length_1407_cov_101.016492_g12707_i0.p1|pt1167	FOLT1_ARATH	FOLT1	Folate transporter 1, chloroplastic
[truncated: 3,522 more rows]

## Sheet: 02_control_vs_bacteria_q0.05
Supplementary Table 2. Differentially expressed transcripts for the comparison tomato control vs tomato bacteria (TC-TB)
id	definition	baseMean	log2FoldChange	lfcSE	stat	pvalue	padj
Solyc00g160420	NAD(P)H-quinone oxidoreductase chain 4, chloroplastic (AHRD V3.11 *** tr|I6N9A7|I6N9A7_DATST)	68.2178	9.46092	1.63842	5.77442	7.72e-09	2.86e-05
Solyc10g008710	GDSL esterase/lipase (AHRD V3.3 *** A0A2R6PY02_ACTCH)	61.4191	9.31016	1.81193	5.13826	2.77e-07	0.000570378
Solyc03g117730	Tubby-like protein 8 (AHRD V3.3 *** A0A2G2WQC4_CAPBA)	61.1064	9.30476	1.87216	4.97006	6.69e-07	0.00112638
Solyc07g049610	Xyloglucan galactosyltransferase KATAMAR.1	54.1568	9.13046	1.56812	5.82255	5.8e-09	2.68e-05
Solyc07g008430	methionyl-tRNA synthetase (AHRD V3.3 *** AT5G10695.1)	46.7863	8.91907	2.42216	3.68228	0.000231161	0.0399929
Solyc03g114390	Protein MIZU-KUSSEI.1	45.9816	8.89395	2.3212	3.83161	0.000127307	0.0279407
Solyc04g077340	G-type lectin S-receptor-like serine/threonine-protein kinase (AHRD V3.3 *** A0A2G2WZR9_CAPBA)	42.7946	8.7882	1.8872	4.65673	3.21e-06	0.00313731
Solyc10g086500	steroid 5 alpha reductase DET2	39.8269	8.68774	1.90291	4.5655	4.98e-06	0.00401079
Solyc08g075240	Long-chain-alcohol oxidase (AHRD V3.3 *** A0A2G3C0E1_CAPCH)	38.9804	8.65543	2.3344	3.70778	0.000209088	0.039248
Solyc11g040330	Endo-1,4-beta-xylanase (AHRD V3.3 *** A0A1J3CP06_NOCCA)	35.4718	8.51947	2.37277	3.59051	0.000330028	0.048488
Solyc06g083550	F-box/kelch-repeat protein (AHRD V3.3 *** A0A1J3IAF9_NOCCA)	31.5113	8.34777	1.89117	4.41408	1.01e-05	0.00586827
Solyc09g092560	Cytochrome (AHRD V3.3 *** A0A2G2W281_CAPBA)	30.6059	8.30793	2.09395	3.96759	7.26e-05	0.0197655
Solyc06g082850	myelin transcription factor Chr5:358077-358655 REVERSE LENGTH=164 201606 (AHRD V3.11 *** AT5G01910.2)	30.0225	8.28028	2.00879	4.12203	3.76e-05	0.0136444
Solyc09g072820	Cellulose synthase (AHRD V3.11 *** tr|K4CUV8|K4CUV8_SOLLC)	30.0164	8.28	1.89401	4.37168	1.23e-05	0.00652115
Solyc02g092370	Transcription factor GRAS (AHRD V3.3 *** A0A200QN05_9MAGN)	29.8201	8.27047	1.86439	4.43601	9.16e-06	0.00549867
Solyc4.0|chr03|4284841|pt4535	Probable metal-nicotianamine transporter YSL7	29.0525	8.22919	1.81341	4.53795	5.68e-06	0.00435338
Solyc07g049430	GDSL esterase/lipase (AHRD V3.3 *** A0A2G2Z312_CAPAN)	28.6035	8.20777	1.73901	4.71979	2.36e-06	0.00308096
Solyc01g066640	Vitellogenin-like protein (AHRD V3.3 *-* Q9FH24_ARATH)	27.8053	8.16961	2.09542	3.8988	9.67e-05	0.0238606
Solyc4.0|chr09|1352161|pt2828	Auxin response factor 18	26.7221	8.10846	1.8466	4.39103	1.13e-05	0.00614241
Solyc04g016190	Glycosyltransferase (AHRD V3.3 *** A0A0A1WDL3_NICAT)	26.4344	8.09408	1.75459	4.6131	3.97e-06	0.00350155
Solyc05g160400	hypothetical protein Chr1:12896914-12897384 REVERSE LENGTH=156 201606 (AHRD V3.11 --* AT1G35210.1)	25.7782	8.05823	1.73062	4.65626	3.22e-06	0.00313731
Solyc05g009660	Transcription factor PERIANTHIA (AHRD V3.3 *** A0A2G2YC86_CAPAN)	24.8194	8.00312	1.8849	4.24591	2.18e-05	0.0106058
Solyc4.0|chr10|51949359|pt2915	Auxin-responsive protein SAUR66	23.1361	7.90161	2.00761	3.93582	8.29e-05	0.0219266
Solyc04g072040	hypothetical protein (AHRD V3.3 *-* AT1G71760.2)	22.3383	7.85391	1.95432	4.01875	5.85e-05	0.0184448
Solyc01g150165	organic solute transporter ostalpha protein (DUF300) Chr4:11471126-11472269 REVERSE LENGTH=324 201606 (AHRD V3.11 --* AT4G21570.2)	22.1158	7.83669	1.86272	4.20712	2.59e-05	0.01114
Solyc09g065350	ovate family protein 18	21.6286	7.80682	2.03816	3.83033	0.00012797	0.0279407
Solyc12g056200	DUF604 domain-containing protein (AHRD V3.3 *** A0A1Q3C751_CEPFO)	21.1783	7.77361	1.90928	4.07149	4.67e-05	0.0160141
Solyc02g069690	FAD-binding Berberine family protein (AHRD V3.3 *** A0A1P8AT94_ARATH)	21.0348	7.76679	1.93246	4.01912	5.84e-05	0.0184448
Solyc03g098200	Homeobox-leucine zipper protein HDG12 (AHRD V3.3 *** A0A2G2X830_CAPBA)	20.1117	7.7012	1.99264	3.86482	0.000111172	0.0255186
Solyc02g068050	Rubisco methyltransferase family protein (AHRD V3.3 *** Q8VZB5_ARATH)	19.4768	7.65237	1.90658	4.01367	5.98e-05	0.0184448
Solyc04g026360	AP.1	18.8279	7.60592	1.94845	3.90358	9.48e-05	0.0238224
Solyc10g005740	Sec14p-like phosphatidylinositol transfer family protein (AHRD V3.11 *** tr|A0A2U1LV34|A0A2U1LV34_ARTAN)	18.7974	7.60385	1.94778	3.90386	9.47e-05	0.0238224
Solyc4.0|chr04|6059750|pt3778	Probable glycosyltransferase STELLO1	17.4777	7.49681	1.9808	3.78475	0.000153866	0.0313006
Solyc03g113710	Formin-like protein (AHRD V3.3 *** A0A2G3AWB8_CAPCH)	16.5003	7.41353	2.03355	3.6456	0.000266764	0.0431719
Solyc07g005910	Zein-binding domain-containing protein (AHRD V3.3 *** A0A2U1P5H2_ARTAN)	15.4159	7.31531	1.99489	3.66702	0.000245395	0.0416766
Solyc09g007270	Ascorbate peroxidase (AHRD V3.3 *** Q42941_TOBAC)	15.2447	7.2988	2.02632	3.602	0.000315776	0.0467652
Solyc10g079170	Leucine-rich repeat receptor-like tyrosine-protein kinase (AHRD V3.3 *** A0A2R6R578_ACTCH)	15.1992	7.29753	2.0241	3.60532	0.000311763	0.0465432
Solyc08g077000	Zinc finger protein (AHRD V3.3 *** A0A200PSW5_9MAGN)	15.0266	7.27983	2.01236	3.61757	0.000297385	0.0458857
Solyc4.0|chr09|67858677|pt2781	Glycine-rich protein	104.43	7.08117	1.54567	4.58128	4.62e-06	0.00388867
Solyc08g016070	Guanine nucleotide exchange factor SPIKE.1	25.7569	6.08974	1.66254	3.66292	0.000249357	0.0419646
Solyc12g056710	Secoisolariciresinol dehydrogenase (AHRD V3.11 *** tr|A0A1U8ETA2|A0A1U8ETA2_CAPAN)	106.175	5.73011	1.56893	3.65225	0.000259953	0.0429665
Solyc09g084450	Protease inhibitor I (AHRD V3.3 *** Q07459_SOLTU)	232.634	5.34324	1.14053	4.68489	2.8e-06	0.00313731
Solyc03g098795	Proteinase inhibitor type-2 (AHRD V3.3 *** A0A2G2XU31_CAPAN)	1961.39	5.24396	1.43418	3.65643	0.000255754	0.0426534
Solyc01g107800	glucuronoxylan 4-O-methyltransferase 1-like (AHRD V3.3 *** A0A2I4H011_9ROSI)	50.9352	5.11199	1.3862	3.68778	0.000226218	0.0399859
Solyc03g020080	Proteinase inhibitor type-2 (AHRD V3.3 *** A0A2G2XU31_CAPAN)	607.207	5.01587	0.783592	6.40112	1.54e-10	1.43e-06
Solyc09g091510	chalcone synthase 1	216.412	4.70033	1.276	3.68365	0.00022992	0.0399929
Solyc11g069115	hypothetical protein Chr5:24291385-24291754 REVERSE LENGTH=91 201606 (AHRD V3.11 -** AT5G60400.3)	50.5468	4.47792	1.23199	3.63471	0.00027829	0.0440317
Solyc06g069790	Gibberellin-regulated protein (AHRD V3.11 *** tr|S8CK34|S8CK34_9LAMI)	200.355	4.47216	0.652282	6.85618	7.07e-12	1.31e-07
Solyc05g053550	chalcone synthase 2	303.813	4.22342	0.994184	4.24812	2.16e-05	0.0106058
Solyc01g006540	lipoxygenase C	507.921	3.91771	1.06003	3.69587	0.000219137	0.0397346
Solyc12g010980	HXXXD-type acyl-transferase family protein (AHRD V3.3 *** F4JBC7_ARATH)	396.54	3.65593	0.908205	4.02544	5.69e-05	0.0184448
Solyc07g062170	Protein kinase domain (AHRD V3.3 *** A0A200QFW1_9MAGN)	75.4236	3.40883	0.738988	4.61283	3.97e-06	0.00350155
Solyc10g074540	Protein EXORDIUM-like 3 (AHRD V3.3 *** A0A1U8DVK9_CAPAN)	644.605	3.28481	0.704955	4.6596	3.17e-06	0.00313731
Solyc09g010510	NAD(P)-binding Rossmann-fold superfamily protein (AHRD V3.3 *** A0A2U1QM80_ARTAN)	65.7945	3.00534	0.739709	4.06286	4.85e-05	0.0163156
Solyc10g005210	DNA-3-methyladenine glycosylase I (AHRD V3.3 *** B6TPB7_MAIZE)	106.722	2.86067	0.767036	3.72951	0.000191851	0.0369953
Solyc4.0|chr09|67767321|pt2681	Glycine-rich protein	262.886	2.76226	0.620317	4.45298	8.47e-06	0.00549867
Solyc08g006310	Cellulose synthase-like C4, glycosyltransferase family 2 (AHRD V3.3 *** A9TYJ5_PHYPA)	162.368	2.75896	0.470454	5.86447	4.51e-09	2.68e-05
Solyc09g092520	xyloglucan endotransglycosylase	1577.66	2.73199	0.653029	4.18356	2.87e-05	0.0113031
Solyc4.0|chr09|66802582|pt0402	Probable pectate lyase 15	496.753	2.67969	0.538113	4.97979	6.37e-07	0.00112638
Solyc01g067295	Fruit-specific protein (AHRD V3.3 *** A0A2G2VKF4_CAPBA)	1137.18	2.60272	0.671323	3.877	0.000105752	0.0250984
Solyc4.0|chr04|52819517|pt1936	PLAT domain-containing protein 2	217.222	2.58544	0.570651	4.53069	5.88e-06	0.00435338
Solyc06g083030	Carboxypeptidase (AHRD V3.11 *** tr|A0A2G2WN52|A0A2G2WN52_CAPBA)	99.5592	2.58158	0.616268	4.18906	2.8e-05	0.0113031
Solyc07g042390	Plant invertase/pectin methylesterase inhibitor superfamily protein (AHRD V3.3 *** A0A061GSW0_THECC)	176.235	2.49505	0.688614	3.62329	0.000290877	0.0456332
Solyc4.0|chr08|63772766|pt1596	Ras-related protein RABA1f	117.385	2.45535	0.515019	4.76751	1.87e-06	0.00265603
Solyc09g075360	Endoglucanase (AHRD V3.11 *** tr|Q42875|Q42875_SOLLC)	495.428	2.40852	0.5725	4.20702	2.59e-05	0.01114
Solyc01g090240	AvrPto-dependent Pto-interacting protein 3	213.25	2.39452	0.618856	3.86928	0.000109159	0.0255186
Solyc09g010210	endo-1,4-beta-glucanase precursor (Cel2)	162.649	2.37377	0.625226	3.79666	0.00014666	0.0301664
Solyc02g065470	Pathogenesis-related protein.1	120.367	2.33438	0.614554	3.79849	0.000145577	0.0301664
Solyc08g065150	At2g26110 (AHRD V3.3 *-* O80986_ARATH)	180.86	2.20102	0.467464	4.70842	2.5e-06	0.00308096
Solyc07g049440	GDSL esterase/lipase (AHRD V3.3 *** A0A2G2Z2Z1_CAPAN)	197.338	2.12056	0.572072	3.7068	0.000209894	0.039248
Solyc06g074260	senescence regulator (Protein of unknown function%2C DUF584) (AHRD V3.3 *** AT3G15040.1)	400.71	2.0964	0.580287	3.61269	0.000303032	0.0459813
Solyc06g075010	60 kDa chaperonin (AHRD V3.11 *** tr|B2IXD2|B2IXD2_NOSP7)	607.84	2.07609	0.520015	3.99236	6.54e-05	0.0189224
Solyc01g006400	Pistil extensin like protein, partial CDS only (AHRD V3.3 *-* Q7DLN2_TOBAC)	9163.58	2.05177	0.564464	3.6349	0.000278083	0.0440317
Solyc07g056650	Interactor of constitutive active ROPS 1-like protein (AHRD V3.11 *** tr|A0A2K3NH99|A0A2K3NH99_TRIPR)	399.704	1.98784	0.362906	5.47757	4.31e-08	0.000133043
Solyc10g005960	Fasciclin-like arabinogalactan protein (AHRD V3.3 *** A0A2R6P548_ACTCH)	965.735	1.96819	0.464415	4.238	2.26e-05	0.0107047
Solyc03g114120	Ribonuclease 3 (AHRD V3.3 *** A0A1J3HMP1_NOCCA)	249.035	1.96075	0.529324	3.70424	0.000212025	0.03925
Solyc05g009820	Hexosyltransferase (AHRD V3.11 *** tr|A0A2G2YCM5|A0A2G2YCM5_CAPAN)	458.493	1.9444	0.448849	4.33197	1.48e-05	0.00759924
Solyc01g096370	transcription factor MYC2 (AHRD V3.3 *** A0A2I4DDN6_9ROSI)	218.66	1.85223	0.463765	3.9939	6.5e-05	0.0189224
Solyc01g106690	DUF1005 domain-containing protein (AHRD V3.3 *** A0A1Q3BZI1_CEPFO)	886.202	1.83074	0.348379	5.25502	1.48e-07	0.000345297
Solyc02g071610	GDSL esterase/lipase (AHRD V3.3 *** A0A2G2XF69_CAPBA)	778.711	1.82907	0.501909	3.64423	0.000268192	0.0431719
Solyc02g084390	Kinesin-like protein (AHRD V3.3 *** A0A2G3AA92_CAPAN)	501.077	1.81012	0.344553	5.25352	1.49e-07	0.000345297
Solyc02g084720	beta-galactosidase 6	489.96	1.79063	0.484791	3.69362	0.000221082	0.0397346
Solyc04g071610	Abscisic stress-ripening protein 3 (AHRD V3.11 *-* tr|A0A1U8GDP7|A0A1U8GDP7_CAPAN)	440.642	1.7737	0.422607	4.19705	2.7e-05	0.0113031
Solyc05g056120	GATA transcription factor (AHRD V3.3 *** K4C2T6_SOLLC)	382.286	1.76531	0.484063	3.64685	0.000265472	0.0431719
Solyc01g096080	DUF688 domain-containing protein (AHRD V3.3 *** A0A1Q3BJN3_CEPFO)	399.054	1.72912	0.416513	4.15141	3.3e-05	0.0124836
Solyc07g062730	Serine/Threonine-kinase pakA-like protein (AHRD V3.3 *-* AT3G15095.1)	401.017	1.65637	0.369863	4.47834	7.52e-06	0.00515776
Solyc01g079580	Tetratricopeptide repeat (TPR)-like superfamily protein (AHRD V3.3 *** A0A2U1LZR6_ARTAN)	839.858	1.61956	0.424554	3.81473	0.00013633	0.0286788
Solyc03g114730	O-fucosyltransferase (AHRD V3.3 *** A0A2P5EBU6_TREOI)	496.983	1.61389	0.436888	3.69406	0.000220703	0.0397346
Solyc01g102310	60S ribosomal protein L34 (AHRD V3.3 *-* A0A2G2VNY7_CAPBA)	732.756	1.58941	0.326801	4.86353	1.15e-06	0.00177882
Solyc07g043420	2-oxoglutarate-dependent dioxygenase 2	1959.18	1.53432	0.383609	3.99969	6.34e-05	0.0189224
Solyc06g071820	BTB/POZ and TAZ domain-containing protein.1	346.627	1.53203	0.396623	3.86269	0.000112147	0.0255186
Solyc4.0|chr03|2737471|pt0749	Superoxide dismutase [Fe], chloroplastic	1656.87	1.49231	0.375881	3.97018	7.18e-05	0.0197655
Solyc04g071040	Regulator of chromosome condensation (RCC1) family protein (AHRD V3.3 *** A0A1P8B4Z7_ARATH)	558.752	1.47617	0.37916	3.89327	9.89e-05	0.0240904
Solyc01g105720	hypothetical protein (AHRD V3.3 *** AT1G58120.1)	469.794	1.47098	0.39087	3.76335	0.000167654	0.0330171
Solyc02g093590	zinc finger protein CONSTANS-LIKE 16-like (AHRD V3.3 *** A0A2I4E4H9_9ROSI)	461.989	1.45789	0.403432	3.6137	0.000301853	0.0459813
Solyc10g011820	Delta(8)-fatty-acid desaturase (AHRD V3.11 *** tr|A0A2G3BES8|A0A2G3BES8_CAPCH)	572.127	1.38118	0.338389	4.08163	4.47e-05	0.0156203
Solyc03g083770	Plant invertase/pectin methylesterase inhibitor superfamily protein, putative (AHRD V3.3 *** A0A061G4U8_THECC)	2719.53	1.36782	0.370973	3.68713	0.0002268	0.0399859
Solyc02g077090	Protein CHUP1, chloroplastic (AHRD V3.11 *-* tr|A0A2G3D559|A0A2G3D559_CAPCH)	679.248	1.21078	0.272763	4.43895	9.04e-06	0.00549867
Solyc02g094390	S-acyltransferase (AHRD V3.3 *** A0A1U8FK29_CAPAN)	415.326	1.1828	0.329986	3.58439	0.000337864	0.0492484
Solyc12g006980	Leucine-rich repeat family protein (AHRD V3.3 *-* A0A061GNA0_THECC)	552.785	1.17937	0.315508	3.738	0.00018549	0.0361451
Solyc03g081300	Mitochodrial transcription termination factor-related protein (AHRD V3.3 *** A0A2U1LA74_ARTAN)	642.149	-1.06327	0.281416	-3.77829	0.000157911	0.0316193
Solyc07g064110	Pentatricopeptide repeat (AHRD V3.3 *** A0A200QKW5_9MAGN)	1550.6	-1.06567	0.294587	-3.61752	0.000297444	0.0458857
Solyc07g005550	replicase polyprotein 1ab protein Chr2:18503250-18504422 FORWARD LENGTH=248 201606 (AHRD V3.11 *** AT2G44870.1)	807.026	-1.2213	0.319677	-3.82041	0.00013323	0.0283851
Solyc4.0|chr04|23561541|pt5517	Peptide chain release factor PrfB1, chloroplastic	584.566	-1.52308	0.361375	-4.21467	2.5e-05	0.01114
Solyc4.0|chr00|3816560|pt4567	Maturase K	435.183	-1.60193	0.406059	-3.94508	7.98e-05	0.0214027
Solyc02g062580	Lipid phosphate phosphatase epsilon 2, chloroplastic (AHRD V3.3 *** A0A2G2XB00_CAPBA)	183.791	-1.64512	0.409745	-4.01497	5.95e-05	0.0184448
Solyc00g500290	DNA-directed RNA polymerase subunit beta'' (AHRD V3.11 *** tr|A0A1U8QCC7|A0A1U8QCC7_CAPAN)	334.25	-1.77918	0.396545	-4.4867	7.23e-06	0.00515029
Solyc00g500293	Photosystem II reaction center protein K (AHRD V3.3 *** A0A1U8QD48_CAPAN)	288.914	-1.87064	0.447989	-4.17563	2.97e-05	0.0114607
Solyc4.0|chr00|1581314|pt5138	Protein TIC 214	264.985	-1.90308	0.454663	-4.1857	2.84e-05	0.0113031
Solyc08g005960	Bifunctional inhibitor/lipid-transfer protein/seed storage 2S albumin superfamily protein (AHRD V3.3 *** A0A2U1PU47_ARTAN)	1786.83	-2.67069	0.671848	-3.97515	7.03e-05	0.0197282
Solyc03g083470	Receptor-like protein kinase (AHRD V3.3 *** A0A2K3NJB3_TRIPR)	100.56	-2.69409	0.656627	-4.10292	4.08e-05	0.0145237
Solyc12g017240	xyloglucan endo-transglycosylase B1	379.683	-3.11518	0.801661	-3.88591	0.000101948	0.0245098
Solyc03g093560	ethylene response factor C.6	242.674	-3.51385	0.973279	-3.61032	0.000305819	0.046027
Solyc04g077980	C2H2-type zinc finger protein	389.431	-3.52844	0.960699	-3.67279	0.000239917	0.0411235
Solyc4.0|chr07|51063066|pt0262	NAC domain containing protein 52	700.699	-3.79361	0.949136	-3.99691	6.42e-05	0.0189224
Solyc4.0|chr12|2349084|pt0861	Protein ALP1-like	96.5089	-4.10462	1.07178	-3.82971	0.000128293	0.0279407
Solyc01g107080	HXXXD-type acyl-transferase family protein (AHRD V3.3 *** A0A2K3MRI0_TRIPR)	63.1339	-4.32917	1.12133	-3.86076	0.000113036	0.0255186
Solyc07g056000	Xyloglucan endotransglucosylase/hydrolase (AHRD V3.3 *** Q43528_SOLLC)	206.904	-4.72113	1.18369	-3.98847	6.65e-05	0.0189396
Solyc12g099500	transmembrane protein (AHRD V3.3 -** AT3G06890.1)	43.2658	-7.08048	1.71781	-4.12182	3.76e-05	0.0136444
Solyc4.0|chr04|2910133|pt1434	Probable galacturonosyltransferase-like 2	18.3326	-7.77256	1.97945	-3.92662	8.61e-05	0.0224619
Solyc04g054690	ascorbate oxidase	20.3444	-7.91906	2.073	-3.8201	0.0001334	0.0283851
Solyc4.0|chr02|45074683|pt4172	Pyruvate dehydrogenase E1 component subunit alpha, mitochondrial	23.8192	-8.14542	1.92664	-4.22779	2.36e-05	0.0109219
Solyc06g076080	Unknown protein	27.542	-8.35498	1.88388	-4.43498	9.21e-06	0.00549867
Solyc04g049380	Protein kinase superfamily protein (AHRD V3.3 *-* O80962_ARATH)	27.9062	-8.37431	1.90128	-4.40456	1.06e-05	0.00594632

## Sheet: 03_control_vs_nematode_q0.05
Supplementary Table 3. Differentially expressed transcripts for the comparison tomato control vs tomato nematode (TC-TN)
id	definition	baseMean	log2FoldChange	lfcSE	stat	pvalue	padj
Solyc01g104400	Basic blue protein (AHRD V3.3 *** A0A1U8E747_CAPAN)	106.523	10.041	1.56916	6.39895	1.56e-10	3.6e-07
Solyc06g053500	cytochrome oxidase assembly protein Chr2:18136444-18136647 REVERSE LENGTH=67 201606 (AHRD V3.11 *-* AT2G43780.3)	99.2784	9.94147	1.33112	7.46851	8.11e-14	4.98e-10
Solyc07g049645	Benzyl alcohol O-benzoyltransferase (AHRD V3.3 *** BEBT_TOBAC)	71.1268	9.46008	1.60644	5.88883	3.89e-09	7.95e-06
Solyc07g052180	glycine-rich cell wall structural protein 1-like (AHRD V3.3 *-* XP_010324095.1)	43.8495	8.75866	1.74075	5.03154	4.87e-07	0.000358261
Solyc06g074800	Zinc finger protein (AHRD V3.3 *** A0A200R9U1_9MAGN)	42.9598	8.73701	1.58419	5.51514	3.49e-08	4.96e-05
Solyc04g079250	Patatin (AHRD V3.3 *** A0A2G2ZRS1_CAPAN)	41.6401	8.68742	1.71059	5.07861	3.8e-07	0.000333284
Solyc07g049610	Xyloglucan galactosyltransferase KATAMAR.1	41.0413	8.66616	1.69227	5.12102	3.04e-07	0.000294418
Solyc4.0|chr09|1352161|pt2828	Auxin response factor 18	30.5418	8.24337	1.69733	4.85667	1.19e-06	0.000757753
Solyc12g036390	Calmodulin binding protein-like (AHRD V3.3 *** A0A200Q136_9MAGN)	29.939	8.21131	1.86257	4.40859	1.04e-05	0.00342007
Solyc09g082760	Aspartic proteinase .1	28.7585	8.15122	2.34594	3.4746	0.000511608	0.0450607
Solyc03g116690	Umecyanin (AHRD V3.3 *** A0A2G3B789_CAPCH)	28.6303	8.14803	2.24634	3.62725	0.000286453	0.0337566
Solyc11g072980	3-ketoacyl-CoA synthase (AHRD V3.3 *** A0A2G2XYA4_CAPAN)	28.1052	8.12319	2.18051	3.72536	0.000195035	0.0264434
Solyc10g008270	bHLH transcription factor 094	27.4048	8.08137	1.81124	4.46178	8.13e-06	0.00282304
Solyc02g069250	Alcohol dehydrogenase superfamily (AHRD V3.11 *-* tr|A0A200Q008|A0A200Q008_9MAGN)	26.2737	8.02107	1.66927	4.80514	1.55e-06	0.000862626
Solyc06g064820	GDSL esterase/lipase (AHRD V3.3 *** A0A2G3DGI0_CAPCH)	25.8386	7.99573	1.84501	4.33369	1.47e-05	0.00442482
Solyc10g008710	GDSL esterase/lipase (AHRD V3.3 *** A0A2R6PY02_ACTCH)	24.6778	7.93508	1.74191	4.55538	5.23e-06	0.00218768
Solyc03g098200	Homeobox-leucine zipper protein HDG12 (AHRD V3.3 *** A0A2G2X830_CAPBA)	23.7954	7.87741	1.73342	4.54443	5.51e-06	0.00225186
Solyc4.0|chr04|2763166|pt3386	ARF guanine-nucleotide exchange factor GNOM	21.6393	7.7467	1.77967	4.35287	1.34e-05	0.00412452
Solyc03g114390	Protein MIZU-KUSSEI.1	21.6248	7.74067	1.77834	4.35276	1.34e-05	0.00412452
Solyc01g080770	Leucine-rich receptor-like protein kinase family protein (AHRD V3.3 *** A0A061DVS1_THECC)	20.6646	7.67411	1.82382	4.20772	2.58e-05	0.00659526
Solyc10g076880	HSP20-like chaperone (AHRD V3.3 *-* A0A2U1PLJ7_ARTAN)	20.6248	7.66912	2.0783	3.69009	0.000224177	0.0278827
Solyc02g080010	Cysteine-rich receptor-like protein kinase 10 (AHRD V3.11 *** tr|A0A2G2XFS8|A0A2G2XFS8_CAPBA)	19.7515	7.61246	1.76984	4.30121	1.7e-05	0.00488582
Solyc01g098820	Phototropic-responsive NPH3 family protein (AHRD V3.3 *** A0A1P8BAS4_ARATH)	19.5068	7.59155	1.83274	4.14218	3.44e-05	0.00833254
Solyc03g113710	Formin-like protein (AHRD V3.3 *** A0A2G3AWB8_CAPCH)	19.0915	7.56102	1.79648	4.2088	2.57e-05	0.00659526
Solyc01g150165	organic solute transporter ostalpha protein (DUF300) Chr4:11471126-11472269 REVERSE LENGTH=324 201606 (AHRD V3.11 --* AT4G21570.2)	19.0697	7.55642	1.90185	3.97319	7.09e-05	0.0141894
Solyc04g007140	protein NIM1-INTERACTING 2-like (AHRD V3.3 *** XP_011071259.1)	18.874	7.54844	2.01349	3.74893	0.00017759	0.0254855
Solyc10g039430	hypothetical protein (AHRD V3.3 *** AT3G03560.1)	18.8021	7.54516	1.94323	3.8828	0.000103263	0.0184549
Solyc07g049430	GDSL esterase/lipase (AHRD V3.3 *** A0A2G2Z312_CAPAN)	18.4519	7.51055	1.84407	4.07282	4.64e-05	0.0104269
Solyc04g007010	Sn-2 protein (AHRD V3.3 *** Q39467_CAPAN)	18.2653	7.49406	2.0018	3.74365	0.000181367	0.0254855
Solyc02g067200	Pentatricopeptide repeat (AHRD V3.3 *** A0A200QP33_9MAGN)	18.1363	7.487	1.81822	4.11776	3.83e-05	0.00911145
Solyc04g026360	AP.1	17.9649	7.47692	1.87382	3.9902	6.6e-05	0.0133546
Solyc10g008930	glutaredoxin-C9-like (AHRD V3.3 *** A0A1U8EMM6_CAPAN)	17.3093	7.41775	1.98009	3.74617	0.000179556	0.0254855
Solyc4.0|chr01|2236469|pt3797	Phytosulfokine receptor 1	17.2098	7.41455	1.8485	4.01113	6.04e-05	0.0126408
Solyc07g065110	Bifunctional inhibitor/plant lipid transfer protein/seed storage helical domain containing protein (AHRD V3.11 *** tr|A0A2P5G019|A0A2P5G019_TREOI)	17.0067	7.39487	1.93164	3.82828	0.00012904	0.0207697
Solyc11g044840	LL-diaminopimelate aminotransferase (AHRD V3.3 *** A0A2P5FUP3_TREOI)	16.9346	7.38833	2.11737	3.48939	0.000484118	0.0438997
Solyc08g079690	binding protein Chr3:22497024-22497442 REVERSE LENGTH=105 201606 (AHRD V3.11 *-* AT3G60890.3)	16.838	7.37654	2.13859	3.44925	0.000562153	0.0481307
Solyc08g075240	Long-chain-alcohol oxidase (AHRD V3.3 *** A0A2G3C0E1_CAPCH)	16.7666	7.37035	1.98636	3.71048	0.000206865	0.026698
Solyc06g071480	Dof zinc finger protein PBF (AHRD V3.3 *** A0A2G2WM24_CAPBA)	16.5924	7.35617	1.96761	3.73864	0.00018502	0.0258019
Solyc03g114890	COBRA-like protein (AHRD V3.3 *** K4BKZ1_SOLLC)	16.25	7.33108	1.98019	3.70221	0.000213726	0.0271329
Solyc4.0|chr10|51949359|pt2915	Auxin-responsive protein SAUR66	16.1261	7.31595	1.9111	3.82814	0.000129114	0.0207697
Solyc04g072920	Trehalose 6-phosphate phosphatase (AHRD V3.11 *** tr|A0A2G3CNJ5|A0A2G3CNJ5_CAPCH)	16.1398	7.3158	2.05937	3.55245	0.000381667	0.0381833
Solyc03g059110	Unknown protein	15.6323	7.26955	2.01808	3.6022	0.00031553	0.0349896
Solyc11g066010	60S ribosomal protein L36 (AHRD V3.3 *** AT5G02440.1)	15.273	7.23751	2.01174	3.59765	0.00032111	0.0352721
Solyc02g069690	FAD-binding Berberine family protein (AHRD V3.3 *** A0A1P8AT94_ARATH)	14.9728	7.21079	1.93625	3.7241	0.00019601	0.0264434
Solyc07g049700	Disease resistance protein (AHRD V3.3 *** A0A2U1N8H9_ARTAN)	14.638	7.17608	1.9979	3.59181	0.000328395	0.035348
Solyc4.0|chr03|28436390|pt2093	Superoxide dismutase [Cu-Zn] 2	14.1985	7.1325	1.97386	3.61348	0.00030211	0.0347578
Solyc4.0|chr11|966083|pt2508	Protein EIN4	13.8792	7.10141	1.97852	3.58925	0.000331626	0.035348
Solyc08g077000	Zinc finger protein (AHRD V3.3 *** A0A200PSW5_9MAGN)	13.6672	7.08243	1.96898	3.597	0.00032191	0.0352721
Solyc04g014770	Unknown protein	13.5749	7.07454	2.02926	3.48626	0.000489833	0.0442002
Solyc12g038590	Rhomboid domain-containing protein (AHRD V3.3 *** A0A1Q3C4Y6_CEPFO)	13.4572	7.05697	1.97808	3.56759	0.000360285	0.0374696
Solyc4.0|chr10|61509465|pt2831	Splicing factor 3B subunit 1	13.177	7.03003	2.00522	3.50586	0.000455139	0.0425246
Solyc08g066260	Serine decarboxylase (AHRD V3.3 *** A0A2G2VBA7_CAPBA)	12.8434	6.98822	2.02408	3.45254	0.000555327	0.0477685
Solyc10g047900	Unknown protein	12.8211	6.98679	2.03015	3.44151	0.000578484	0.0484033
Solyc10g005740	Sec14p-like phosphatidylinositol transfer family protein (AHRD V3.11 *** tr|A0A2U1LV34|A0A2U1LV34_ARTAN)	12.7689	6.97989	2.02685	3.44372	0.000573771	0.0484033
Solyc01g086660	Unknown protein	19.0254	6.58562	1.82429	3.60997	0.000306232	0.034797
Solyc05g005865	MLP-like protein (AHRD V3.3 *** A0A1U8EPD5_CAPAN)	49.2347	6.36364	1.61813	3.93272	8.4e-05	0.0164551
Solyc08g067940	thionin-like protein 2 (AHRD V3.3 -** XP_021609289.1)	78.3486	6.00366	1.49358	4.01963	5.83e-05	0.0124764
Solyc4.0|chr09|67858677|pt2781	Glycine-rich protein	38.3072	5.57291	1.43374	3.88696	0.000101507	0.0184004
Solyc4.0|chr03|613871|pt0981	GDSL esterase/lipase At5g45670	56.9478	5.56794	1.16422	4.78254	1.73e-06	0.000910384
Solyc08g077370	Purine permease (AHRD V3.3 *** A0A2P5BSS2_TREOI)	37.2999	5.5405	1.34716	4.11272	3.91e-05	0.00911145
Solyc02g071710	GDSL esterase/lipase At1g29670-like (AHRD V3.3 *** A0A1U8FLP2_CAPAN)	38.6318	5.23906	1.49943	3.49404	0.000475763	0.0433557
Solyc02g092590	glycosyltransferase-like protein (AHRD V3.3 *-* AT5G67390.3)	25.9965	5.09415	1.43183	3.55779	0.000373983	0.0379726
Solyc12g087940	Eukaryotic aspartyl protease family protein (AHRD V3.3 *** F4K5B9_ARATH)	40.2571	5.02588	1.40199	3.58481	0.000337324	0.0356865
Solyc11g044940	Serine/threonine-protein kinase-like protein ACR4 (AHRD V3.3 *** A0A2G2YFK6_CAPAN)	61.7552	4.95593	1.28834	3.84675	0.000119693	0.020401
Solyc03g119590	NIMIN2c protein (AHRD V3.3 *** A0FJY4_TOBAC)	45.4915	4.94675	1.2603	3.92505	8.67e-05	0.0165567
Solyc05g009490	Unknown protein	36.7314	4.8902	1.3914	3.5146	0.000440418	0.0415755
Solyc09g018220	Tobacco mosaic virus resistance-2	34.956	4.81906	1.36813	3.52237	0.000427712	0.0413752
Solyc01g107800	glucuronoxylan 4-O-methyltransferase 1-like (AHRD V3.3 *** A0A2I4H011_9ROSI)	32.1736	4.3692	1.24174	3.51862	0.000433801	0.0413752
Solyc11g069115	hypothetical protein Chr5:24291385-24291754 REVERSE LENGTH=91 201606 (AHRD V3.11 -** AT5G60400.3)	44.6667	4.21794	1.22995	3.42935	0.000605036	0.0495
Solyc06g069790	Gibberellin-regulated protein (AHRD V3.11 *** tr|S8CK34|S8CK34_9LAMI)	175.975	4.21285	0.731607	5.75835	8.49e-09	1.42e-05
Solyc08g160370	hypothetical protein Chr5:16711437-16711742 FORWARD LENGTH=101 201606 (AHRD V3.11 *-* AT5G41761.1)	102.151	3.9942	1.045	3.8222	0.000132266	0.0208099
Solyc09g084450	Protease inhibitor I (AHRD V3.3 *** Q07459_SOLTU)	95.8402	3.94798	1.01796	3.87834	0.000105173	0.0186156
Solyc06g035580	Glucose-methanol-choline (GMC) oxidoreductase family protein (AHRD V3.3 *** A0A1P8BHC1_ARATH)	127.726	3.83917	1.06855	3.59287	0.000327055	0.035348
Solyc01g096410	Phosphatidylinositol 4-phosphate 5-kinase (AHRD V3.3 *** K4B029_SOLLC)	113.433	3.67579	0.968037	3.79716	0.000146364	0.0222668
Solyc05g053550	chalcone synthase 2	179.176	3.34575	0.75982	4.40334	1.07e-05	0.00344251
Solyc07g062170	Protein kinase domain (AHRD V3.3 *** A0A200QFW1_9MAGN)	73.2487	3.29116	0.701715	4.69016	2.73e-06	0.00132241
Solyc4.0|chr09|67767321|pt2681	Glycine-rich protein	346.632	3.14465	0.648789	4.84696	1.25e-06	0.000769248
Solyc03g094000	Chlorophyll A-B binding protein (AHRD V3.3 *** A0A2U1NTI1_ARTAN)	111.63	3.00245	0.798772	3.75884	0.000170703	0.0248487
Solyc4.0|chr09|66802582|pt0402	Probable pectate lyase 15	595.018	2.90964	0.447646	6.49986	8.04e-11	2.11e-07
Solyc03g006490	Stem-specific protein TSJ.1	827.041	2.73936	0.468742	5.84407	5.09e-09	9.38e-06
Solyc06g007580	PDDEXK-like protein (AHRD V3.3 *** A0A2U1LF29_ARTAN)	155.265	2.70826	0.568007	4.768	1.86e-06	0.000951404
Solyc03g020080	Proteinase inhibitor type-2 (AHRD V3.3 *** A0A2G2XU31_CAPAN)	140.519	2.67302	0.63589	4.20359	2.63e-05	0.00662476
Solyc12g005020	RING/U-box superfamily protein (AHRD V3.3 *** A0A2U1MKC4_ARTAN)	263.106	2.66855	0.710141	3.75777	0.000171436	0.0248487
Solyc05g014000	Pectate lyase (AHRD V3.11 *** tr|A0A2G3B8Z4|A0A2G3B8Z4_CAPCH)	1534.39	2.58163	0.344483	7.49422	6.67e-14	4.98e-10
Solyc06g034390	Protein EXORDIUM-like 7 (AHRD V3.3 *** A0A2G2X692_CAPBA)	91.2796	2.50558	0.695233	3.60394	0.00031343	0.0349674
Solyc09g010210	endo-1,4-beta-glucanase precursor (Cel2)	178.518	2.4629	0.601849	4.09221	4.27e-05	0.00983156
Solyc02g082420	RING/U-box superfamily protein (AHRD V3.3 *** A0A2U1LI04_ARTAN)	104.505	2.41932	0.562985	4.2973	1.73e-05	0.00489619
Solyc4.0|chr08|61528593|pt1441	Agamous-like MADS-box protein AGL19	189.512	2.35851	0.520023	4.5354	5.75e-06	0.00225186
Solyc4.0|chr08|63772766|pt1596	Ras-related protein RABA1f	110.074	2.27275	0.500786	4.53837	5.67e-06	0.00225186
Solyc07g042390	Plant invertase/pectin methylesterase inhibitor superfamily protein (AHRD V3.3 *** A0A061GSW0_THECC)	159.046	2.24497	0.645912	3.47565	0.000509613	0.0450607
Solyc11g071850	Core-2 i-branching beta-n-acetylglucosaminyltransferase family protein (AHRD V3.3 *** A0A2K3MQ33_TRIPR)	115.702	2.21664	0.587092	3.77562	0.000159609	0.0238868
Solyc12g098225	glycine-rich cell wall structural protein (AHRD V3.3 *-* XP_010314854.1)	316.19	2.20558	0.571924	3.85643	0.000115055	0.0199806
Solyc08g081220	Cytochrome P450 (AHRD V3.3 *** A0A200Q5S5_9MAGN)	149.152	2.19242	0.580521	3.77664	0.00015896	0.0238868
Solyc01g086920	Leucine-rich repeat receptor-like protein (AHRD V3.3 *** H6V789_MALDO)	6250.45	2.1341	0.316078	6.75182	1.46e-11	4.48e-08
Solyc08g067330	Chlorophyll a-b binding protein, chloroplastic (AHRD V3.3 *-* A0A2G2W7Q4_CAPBA)	185.233	2.12835	0.444768	4.7853	1.71e-06	0.000910384
Solyc02g071610	GDSL esterase/lipase (AHRD V3.3 *** A0A2G2XF69_CAPBA)	952.99	2.12024	0.384503	5.51424	3.5e-08	4.96e-05
Solyc4.0|chr08|61619455|pt4726	Protein HOTHEAD	129.428	2.08154	0.600911	3.46397	0.000532262	0.0462164
Solyc03g031940	AMP-dependent synthetase/ligase (AHRD V3.11 *** tr|A0A200RCS7|A0A200RCS7_9MAGN)	279.656	2.06903	0.589551	3.5095	0.000448945	0.0421642
Solyc09g092110	Light-regulated protein (AHRD V3.11 *** tr|A0A2G3CRI7|A0A2G3CRI7_CAPCH)	4201.15	1.99932	0.446426	4.4785	7.52e-06	0.00271315
Solyc09g075360	Endoglucanase (AHRD V3.11 *** tr|Q42875|Q42875_SOLLC)	402.484	1.96366	0.390152	5.03306	4.83e-07	0.000358261
Solyc10g083860	Glycosyltransferase (AHRD V3.3 *** A0A2I4E2Y0_9ROSI)	279.004	1.91698	0.516396	3.71222	0.000205447	0.026698
Solyc01g096080	DUF688 domain-containing protein (AHRD V3.3 *** A0A1Q3BJN3_CEPFO)	456.215	1.90119	0.361472	5.25958	1.44e-07	0.000166117
Solyc02g062140	Armadillo repeat only.1	178.924	1.89766	0.450392	4.21336	2.52e-05	0.00659526
Solyc03g121170	GDSL esterase/lipase (AHRD V3.3 *** A0A2G3D0R1_CAPCH)	180.946	1.88954	0.526031	3.59208	0.000328052	0.035348
Solyc07g052210	Glycine-rich cell wall structural protein 1 (AHRD V3.11 --* sp|P09789|GRP1_PETHY)	253.707	1.86402	0.489236	3.81006	0.000138934	0.0214916
Solyc05g055400	Cytochrome P450 (AHRD V3.11 *** tr|A0A200Q2G7|A0A200Q2G7_9MAGN)	768.593	1.83166	0.37193	4.92474	8.45e-07	0.000575921
Solyc03g096780	Protein RESPONSE TO LOW SULFUR 2 (AHRD V3.3 *-* LSU2_ARATH)	1205.39	1.81437	0.340963	5.32132	1.03e-07	0.000126423
Solyc03g113680	Microtubule-associated protein TORTIFOLI.1	172.857	1.81419	0.517869	3.50319	0.000459713	0.0425246
Solyc01g094010	Alpha/beta-hydrolases superfamily protein (AHRD V3.3 *** A0A2U1LX98_ARTAN)	209.275	1.81271	0.512027	3.54025	0.000399747	0.0395621
Solyc03g005900	GDSL esterase/lipase (AHRD V3.11 *** tr|A0A2G2XE99|A0A2G2XE99_CAPBA)	732.563	1.79688	0.409541	4.38756	1.15e-05	0.00363817
Solyc11g011160	HMG-Y-related protein A-like (AHRD V3.3 *** A0A2G2Y4T4_CAPAN)	320.932	1.79284	0.446814	4.0125	6.01e-05	0.0126408
Solyc03g083770	Plant invertase/pectin methylesterase inhibitor superfamily protein, putative (AHRD V3.3 *** A0A061G4U8_THECC)	3497.7	1.76859	0.232018	7.62265	2.49e-14	4.57e-10
Solyc04g050730	GDSL esterase/lipase (AHRD V3.3 *** A0A2R6PKD3_ACTCH)	3679.72	1.73354	0.358135	4.84045	1.3e-06	0.000769248
Solyc06g074260	senescence regulator (Protein of unknown function%2C DUF584) (AHRD V3.3 *** AT3G15040.1)	343.12	1.72762	0.431417	4.00453	6.21e-05	0.0128526
Solyc09g090070	phosphate transporter 1	542.734	1.6587	0.457958	3.62194	0.000292401	0.0338524
Solyc09g091430	Pectate lyase (AHRD V3.11 *-* tr|A0A2G2W1U1|A0A2G2W1U1_CAPBA)	2032.26	1.65725	0.337656	4.9081	9.2e-07	0.000604598
Solyc03g111690	Pectate lyase (AHRD V3.3 *** A0A2G2ZW27_CAPAN)	383.293	1.64441	0.450571	3.64961	0.00026264	0.031394
Solyc07g055740	strictosidine synthase	880.622	1.64092	0.356808	4.59889	4.25e-06	0.00190103
Solyc08g078300	Homeobox-leucine zipper protein HAT4 (AHRD V3.3 *** A0A2G2XL32_CAPBA)	374.934	1.63758	0.476734	3.435	0.000592554	0.0489136
Solyc01g096370	transcription factor MYC2 (AHRD V3.3 *** A0A2I4DDN6_9ROSI)	203.316	1.63445	0.4261	3.83584	0.000125134	0.0207519
Solyc01g005985	Bifunctional inhibitor/lipid-transfer protein/seed storage 2S albumin superfamily protein, putative (AHRD V3.11 *** tr|A0A061GSH0|A0A061GSH0_THECC)	976.275	1.62966	0.438448	3.71688	0.000201699	0.0265206
Solyc04g078640	Ethylene-responsive transcription factor RAP2.1	464.337	1.62765	0.41484	3.92357	8.72e-05	0.0165567
Solyc4.0|chr03|53131087|pt2645	PLAT domain-containing protein 1	461.471	1.6242	0.455837	3.56312	0.000366468	0.0376868
Solyc10g081000	Unknown protein	153.771	1.62063	0.434939	3.72612	0.000194449	0.0264434
Solyc02g088820	Carboxypeptidase (AHRD V3.3 *** A0A2G3ABI4_CAPAN)	300.138	1.62056	0.452776	3.57917	0.000344691	0.0362575
Solyc02g077330	GDSL esterase/lipase (AHRD V3.3 *** A0A2G3D5Q8_CAPCH)	818.457	1.61435	0.452709	3.56599	0.000362492	0.0374874
Solyc09g014350	Glycerol-3-phosphate acyltransferase, expressed (AHRD V3.3 *** D8L9N9_WHEAT)	287.929	1.61359	0.464168	3.47631	0.000508373	0.0450607
Solyc11g056680	Leucine-rich repeat receptor-like protein (AHRD V3.3 *** H6V788_MALDO)	807.951	1.60218	0.41866	3.82693	0.000129754	0.0207697
Solyc04g074730	classical arabinogalactan protein 5 (AHRD V3.3 --* XP_004237948.1)	593.185	1.58603	0.410129	3.86713	0.000110122	0.0193059
Solyc03g005320	3-ketoacyl-CoA synthase (AHRD V3.3 *** A0A2G2WWC0_CAPBA)	508.612	1.57632	0.457937	3.44222	0.000576967	0.0484033
Solyc11g066320	Exostosin family protein (AHRD V3.3 *** A0A2U1P7C1_ARTAN)	286.457	1.55218	0.414511	3.74462	0.00018067	0.0254855
Solyc06g065670	Pleiotropic drug resistance protein 4 (AHRD V3.3 *** A0A2G2WKR5_CAPBA)	415.082	1.53027	0.414438	3.69241	0.000222143	0.0278178
Solyc06g065100	R2R3MYB transcription factor 3	311.79	1.52975	0.426258	3.5888	0.000332204	0.035348
Solyc4.0|chr06|46472648|pt1369	Tropinone reductase homolog At5g06060	693.022	1.51252	0.357013	4.2366	2.27e-05	0.00614302
Solyc11g069800	Allene oxide synthase, chloroplastic (AHRD V3.3 *** A0A2G2YI94_CAPAN)	448.141	1.50134	0.386358	3.88588	0.000101958	0.0184004
Solyc07g056650	Interactor of constitutive active ROPS 1-like protein (AHRD V3.11 *** tr|A0A2K3NH99|A0A2K3NH99_TRIPR)	319.401	1.48574	0.323372	4.59452	4.34e-06	0.00190103
Solyc01g067295	Fruit-specific protein (AHRD V3.3 *** A0A2G2VKF4_CAPBA)	638.953	1.48478	0.371328	3.99857	6.37e-05	0.0130344
Solyc06g009190	Pectinesterase (AHRD V3.11 *** tr|A0A2G3C3P4|A0A2G3C3P4_CAPCH)	1290.32	1.47873	0.362128	4.08345	4.44e-05	0.010084
Solyc4.0|chr04|56393672|pt1706	Abscisic stress-ripening protein 2	1147.78	1.4765	0.42177	3.50073	0.000463982	0.0426687
Solyc02g088100	expansin precursor 5	1887.06	1.43665	0.305717	4.6993	2.61e-06	0.00129877
Solyc04g005690	SWAP (Suppressor-of-White-APricot)/surp domain-containing protein (AHRD V3.3 *** F4HW92_ARATH)	751.826	1.43527	0.398096	3.60534	0.000311742	0.0349674
Solyc11g008630	HXXXD-type acyl-transferase family protein (AHRD V3.3 *** A0A2U1LG13_ARTAN)	678.091	1.42824	0.391825	3.6451	0.000267291	0.0317438
Solyc06g065900	Serine-rich protein (AHRD V3.3 *** Q8L8M8_ARATH)	619.949	1.42811	0.309318	4.61696	3.89e-06	0.00183793
Solyc4.0|chr09|66857098|pt1395	Protein SULFUR DEFICIENCY-INDUCED 2	270.062	1.38811	0.3618	3.83667	0.000124712	0.0207519
Solyc07g053970	Two pore calcium channel protein.1	748.969	1.36989	0.306406	4.47083	7.79e-06	0.00275823
Solyc03g121180	GDSL esterase/lipase (AHRD V3.3 *** A0A2G3D0P9_CAPCH)	3251.42	1.34231	0.311646	4.30718	1.65e-05	0.00483145
Solyc12g005150	Pollen Ole e.1	299.346	1.33945	0.376899	3.55388	0.000379599	0.0381833
Solyc08g006150	Gamma-glutamylcyclotransferase (AHRD V3.3 *** A0A2G2W469_CAPBA)	689.318	1.31424	0.272591	4.82129	1.43e-06	0.00082048
Solyc12g008560	Unknown protein	3293.35	1.30203	0.257272	5.06092	4.17e-07	0.000333939
Solyc02g078150	PDDEXK-like protein (AHRD V3.11 *** tr|A0A2U1QIN2|A0A2U1QIN2_ARTAN)	1136.5	1.28883	0.298168	4.3225	1.54e-05	0.00458038
Solyc01g079580	Tetratricopeptide repeat (TPR)-like superfamily protein (AHRD V3.3 *** A0A2U1LZR6_ARTAN)	728.644	1.25326	0.341805	3.6666	0.0002458	0.0299648
Solyc05g013560	Serine-rich protein-like protein (AHRD V3.3 *-* Q9FKU6_ARATH)	1452.02	1.25018	0.342002	3.65546	0.000256718	0.0310899
Solyc03g120470	tonoplast intrinsic protein 2.2	2934.71	1.235	0.240964	5.12524	2.97e-07	0.000294418
Solyc12g056800	Oxidoreductase (AHRD V3.3 *** A0A200QCB4_9MAGN)	627.375	1.23256	0.249651	4.93714	7.93e-07	0.000561276
Solyc08g067030	DUF642 domain-containing protein (AHRD V3.3 *** A0A1Q3BRG3_CEPFO)	3611.54	1.21315	0.173859	6.97775	3e-12	1.1e-08
Solyc01g104950	Beta-D-xylosidase 4 (AHRD V3.11 *** tr|A0A2G2Y364|A0A2G2Y364_CAPAN)	5009.41	1.20316	0.266845	4.50884	6.52e-06	0.0024487
Solyc4.0|chr03|2737471|pt0749	Superoxide dismutase [Fe], chloroplastic	1483.29	1.18239	0.33631	3.51577	0.00043848	0.0415755
Solyc02g064940	Leucine-rich repeat family protein (AHRD V3.3 *** G3CHK6_PONTR)	3286.25	1.17554	0.225576	5.21128	1.88e-07	0.000203079
Solyc04g072220	NAC domain-containing protein 78 (AHRD V3.3 *** A0A1U8FBG6_CAPAN)	458.119	1.17498	0.318804	3.6856	0.00022816	0.028022
Solyc05g005080	Endoglucanase (AHRD V3.3 *** A0A2G2V2B4_CAPBA)	745.759	1.14996	0.31895	3.60545	0.000311613	0.0349674
Solyc06g049050	expansin 2	1108.04	1.14018	0.277041	4.11557	3.86e-05	0.00911145
Solyc01g080020	Eukaryotic aspartyl protease family protein (AHRD V3.3 *** A0A2U1ML86_ARTAN)	1083.41	1.1388	0.271592	4.19303	2.75e-05	0.00684701
Solyc01g088660	FCS-Like Zinc finger 3 (AHRD V3.3 *** FLZ3_ARATH)	667.583	1.12491	0.270519	4.15835	3.21e-05	0.00786752
Solyc03g119540	Zinc finger protein (AHRD V3.3 *** A0A200Q3F7_9MAGN)	986.071	1.12299	0.302707	3.70983	0.0002074	0.026698
Solyc12g013900	Early nodulin-like protein.1	742.473	1.10846	0.289875	3.82392	0.000131346	0.0208099
Solyc12g100060	Zinc finger A20 and A.1	1573.25	1.1058	0.246604	4.48411	7.32e-06	0.00269568
Solyc02g081150	serine/arginine repetitive matrix-like protein (AHRD V3.3 *** AT4G22190.1)	628.351	1.09839	0.293953	3.73663	0.000186506	0.0258136
Solyc04g008730	Alpha-galactosidase (AHRD V3.3 *** K4BP29_SOLLC)	638.524	1.08357	0.313192	3.45977	0.000540643	0.0467238
Solyc02g084390	Kinesin-like protein (AHRD V3.3 *** A0A2G3AA92_CAPAN)	361.63	1.08219	0.309229	3.49963	0.000465906	0.0426687
Solyc03g032010	3-hydroxy-3-methylglutaryl-coenzyme A reductase 3 (AHRD V3.11 *** sp|Q41438|HMDH3_SOLTU)	685.04	1.07996	0.293037	3.6854	0.000228341	0.028022
Solyc02g082120	DNA-3-methyladenine glycosylase I (AHRD V3.3 *** B6TPB7_MAIZE)	1347.46	1.07337	0.264448	4.05892	4.93e-05	0.0108577
Solyc07g007350	Sterile alpha motif (SAM) domain protein (AHRD V3.3 *** Q1G3Q5_ARATH)	1700.63	1.06625	0.240058	4.44161	8.93e-06	0.00304369
Solyc06g075010	60 kDa chaperonin (AHRD V3.11 *** tr|B2IXD2|B2IXD2_NOSP7)	372.294	1.04579	0.297172	3.51916	0.000432917	0.0413752
Solyc08g074480	Bifunctional inhibitor/lipid-transfer protein/seed storage 2S albumin superfamily protein (AHRD V3.3 *** A0A2U1PU47_ARTAN)	2718	-1.05703	0.28616	-3.69386	0.000220875	0.0278178
Solyc03g113630	Pentatricopeptide repeat-containing protein, chloroplastic (AHRD V3.3 *** A0A2G2WRC1_CAPBA)	886.238	-1.05826	0.276497	-3.8274	0.000129506	0.0207697
Solyc03g083280	Pentatricopeptide repeat-containing protein (AHRD V3.3 *** A0A2G3CX51_CAPCH)	873.337	-1.08305	0.284704	-3.80413	0.000142306	0.0218297
Solyc07g047790	Heat shock protein (AHRD V3.3 *** O23638_ARATH)	769.517	-1.09351	0.278243	-3.93007	8.49e-05	0.0164551
Solyc03g031990	Auxin efflux carrier (AHRD V3.3 *-* A0A2U1MR93_ARTAN)	753.526	-1.11523	0.316728	-3.52111	0.000429749	0.0413752
Solyc04g081730	DNA ligase (AHRD V3.3 -** AT1G75860.1)	1231.77	-1.1648	0.228611	-5.09511	3.49e-07	0.000320802
Solyc01g111050	COBRA-like protein (AHRD V3.3 *** K4B3W8_SOLLC)	497.561	-1.24972	0.324264	-3.85403	0.00011619	0.019989
Solyc07g064080	amino-terminal region of chorein (AHRD V3.3 *** AT3G20720.2)	211.1	-1.29283	0.371968	-3.47565	0.000509621	0.0450607
Solyc01g065580	Pumilio-like protein 24 (AHRD V3.3 *** A0A2G2XR42_CAPBA)	278.316	-1.29621	0.332732	-3.89567	9.79e-05	0.0180262
Solyc05g007490	S-adenosyl-L-methionine-dependent methyltransferases superfamily protein (AHRD V3.3 *** A0A2U1LK68_ARTAN)	294.365	-1.52703	0.397226	-3.84424	0.000120927	0.0204222
Solyc12g099370	GATA transcription factor 23 (AHRD V3.3 *** A0A2G2VJP8_CAPBA)	190.471	-1.59383	0.406618	-3.91973	8.86e-05	0.0166512
Solyc02g083140	ribonuclease E	602.453	-1.63841	0.419502	-3.90561	9.4e-05	0.0174759
Solyc05g051850	putative myo-inositol-1-phosphatase	592.326	-1.68924	0.394467	-4.28233	1.85e-05	0.00515838
Solyc01g105660	2-oxoglutarate (2OG) and Fe(II)-dependent oxygenase superfamily protein (AHRD V3.3 *** F4INZ9_ARATH)	301.682	-1.76734	0.487775	-3.62327	0.000290902	0.0338524
Solyc01g150176	Gibberellin regulated protein (AHRD V3.11 *** tr|A0A200Q364|A0A200Q364_9MAGN)	3432.31	-1.89907	0.445428	-4.26346	2.01e-05	0.00553023
Solyc02g082770	Phosphoinositide phosphatase family protein (AHRD V3.3 *-* A0A2U1LC37_ARTAN)	160.545	-1.99219	0.490958	-4.05776	4.95e-05	0.0108577
Solyc4.0|chr00|5560944|pt4982	Transcription factor atf1	150.112	-2.11023	0.569372	-3.70624	0.000210361	0.0268911
Solyc08g005960	Bifunctional inhibitor/lipid-transfer protein/seed storage 2S albumin superfamily protein (AHRD V3.3 *** A0A2U1PU47_ARTAN)	1960.74	-2.17703	0.397748	-5.47339	4.42e-08	5.81e-05
Solyc04g015360	GATA transcription factor (AHRD V3.3 *** K4BQ39_SOLLC)	210.134	-2.44148	0.709088	-3.44312	0.000575034	0.0484033
Solyc03g093560	ethylene response factor C.6	262.946	-2.87872	0.793921	-3.62594	0.000287907	0.0337566
Solyc12g011023	Xyloglucan endotransglucosylase/hydrolase (AHRD V3.3 *** Q6RHX7_SOLLC)	65.3729	-4.33098	1.19964	-3.61023	0.000305925	0.034797
Solyc05g050700	Leucine-rich repeat protein (AHRD V3.3 *** A0A0A6ZKK7_PETHY)	27.555	-4.36747	1.24638	-3.50412	0.000458119	0.0425246
Solyc08g083050	Erythronate-4-phosphate dehydrogenase family protein (AHRD V3.3 -** AT1G19400.3)	60.4845	-4.41313	0.958284	-4.60525	4.12e-06	0.00189592
Solyc00g021640	Ribosomal protein S4 (AHRD V3.3 *** A0A0C5B738_9SOLA)	12.0941	-7.23355	2.08468	-3.46986	0.000520737	0.0456463
Solyc4.0|chr08|59675278|pt4532	Protein NETWORKED 4A	14.1326	-7.45605	1.95219	-3.81932	0.000133818	0.0208756
Solyc00g019730	Cytochrome c oxidase subunit 3 (AHRD V3.11 *** tr|A0A0C5BKQ0|A0A0C5BKQ0_9SOLA)	22.7381	-8.14517	2.29004	-3.55677	0.000375436	0.0379726
Solyc00g500303	Cytochrome c oxidase subunit 3 (AHRD V3.3 *** A0A0C5BKQ0_9SOLA)	22.7381	-8.14517	2.29004	-3.55677	0.000375436	0.0379726
Solyc4.0|chr03|63659276|pt1926	NADP-dependent malic enzyme, chloroplastic	24.0555	-8.22265	2.29854	-3.57734	0.000347111	0.0363046
Solyc4.0|chr02|45074683|pt4172	Pyruvate dehydrogenase E1 component subunit alpha, mitochondrial	24.8952	-8.27096	1.80758	-4.57571	4.75e-06	0.00203173
Solyc08g077630	Protein kinase superfamily protein (AHRD V3.3 *** A0A2U1KAY9_ARTAN)	93.8326	-10.1864	1.44782	-7.03563	1.98e-12	9.13e-09

## Sheet: 04_control_vs_bacteria_nematode
Supplementary Table 4. Differentially expressed transcripts for the comparison tomato control vs tomato bacteria-nematode (TC-TBN)
id	definition	baseMean	log2FoldChange	lfcSE	stat	pvalue	padj
Solyc01g104400	Basic blue protein (AHRD V3.3 *** A0A1U8E747_CAPAN)	200.507	10.8393	1.30871	8.28242	1.21e-16	7.46e-13
Solyc4.0|chr07|62018407|pt5476	Serine/threonine-protein kinase SRK2I	133.608	10.2538	1.46106	7.01805	2.25e-12	5.96e-09
Solyc02g080330	Cytochrome P450 (AHRD V3.3 *** A0A200QM51_9MAGN)	119.433	10.0917	1.61264	6.25788	3.9e-10	3.62e-07
Solyc07g052180	glycine-rich cell wall structural protein 1-like (AHRD V3.3 *-* XP_010324095.1)	108.593	9.95458	1.41502	7.03495	1.99e-12	5.96e-09
Solyc10g006870	Receptor-like protein kinase THESEUS.1	108.508	9.95401	1.5339	6.48937	8.62e-11	9.99e-08
Solyc10g008270	bHLH transcription factor 094	105.556	9.91397	2.57249	3.85384	0.000116282	0.00781194
Solyc10g008930	glutaredoxin-C9-like (AHRD V3.3 *** A0A1U8EMM6_CAPAN)	89.3928	9.67406	1.44135	6.71182	1.92e-11	2.97e-08
Solyc11g072980	3-ketoacyl-CoA synthase (AHRD V3.3 *** A0A2G2XYA4_CAPAN)	69.1779	9.30418	1.46075	6.36944	1.9e-10	1.95e-07
Solyc01g110555	Auxin responsive SAUR protein (AHRD V3.3 *** A0A2U1P3N8_ARTAN)	56.6837	9.01688	1.42231	6.3396	2.3e-10	2.25e-07
Solyc10g008710	GDSL esterase/lipase (AHRD V3.3 *** A0A2R6PY02_ACTCH)	54.6319	8.96409	1.5611	5.74217	9.35e-09	4.95e-06
Solyc09g082760	Aspartic proteinase .1	52.6746	8.91101	2.03814	4.37214	1.23e-05	0.00152089
Solyc08g075240	Long-chain-alcohol oxidase (AHRD V3.3 *** A0A2G3C0E1_CAPCH)	51.122	8.86718	1.59843	5.54742	2.9e-08	1.22e-05
Solyc09g092725	FAM10 family protein At4g22670-like (AHRD V3.3 *-* XP_010326878.1)	50.5693	8.85219	1.56814	5.64501	1.65e-08	7.66e-06
Solyc06g064820	GDSL esterase/lipase (AHRD V3.3 *** A0A2G3DGI0_CAPCH)	50.2302	8.84179	1.58007	5.59581	2.2e-08	9.69e-06
Solyc05g009660	Transcription factor PERIANTHIA (AHRD V3.3 *** A0A2G2YC86_CAPAN)	48.5151	8.79208	1.61576	5.44146	5.28e-08	1.92e-05
Solyc4.0|chr04|38790874|pt0072	MLO-like protein 6	46.7057	8.73748	1.58582	5.50977	3.59e-08	1.36e-05
Solyc12g006700	DUF1644 domain-containing protein (AHRD V3.3 *** A0A1Q3BXX3_CEPFO)	46.0572	8.7179	1.52753	5.70717	1.15e-08	5.92e-06
Solyc03g098200	Homeobox-leucine zipper protein HDG12 (AHRD V3.3 *** A0A2G2X830_CAPBA)	45.511	8.69955	1.53646	5.66206	1.5e-08	7.11e-06
Solyc4.0|chr05|2455908|pt0921	Probable sulfate transporter 3.3	44.8	8.67681	1.73452	5.00242	5.66e-07	0.000141978
Solyc07g049430	GDSL esterase/lipase (AHRD V3.3 *** A0A2G2Z312_CAPAN)	44.6612	8.67231	1.56483	5.54201	2.99e-08	1.23e-05
Solyc07g065110	Bifunctional inhibitor/plant lipid transfer protein/seed storage helical domain containing protein (AHRD V3.11 *** tr|A0A2P5G019|A0A2P5G019_TREOI)	39.8837	8.50897	1.65094	5.154	2.55e-07	7.5e-05
Solyc10g074820	DUF11.1	38.6638	8.46485	1.90251	4.4493	8.62e-06	0.00111708
Solyc06g074800	Zinc finger protein (AHRD V3.3 *** A0A200R9U1_9MAGN)	37.8687	8.43487	1.52331	5.5372	3.07e-08	1.23e-05
Solyc08g008610	Alpha/beta-Hydrolases superfamily protein (AHRD V3.3 *** A0A2U1LI82_ARTAN)	37.6652	8.4265	1.59358	5.28778	1.24e-07	4.03e-05
Solyc08g077000	Zinc finger protein (AHRD V3.3 *** A0A200PSW5_9MAGN)	36.2989	8.37344	1.58192	5.29323	1.2e-07	3.98e-05
Solyc06g071480	Dof zinc finger protein PBF (AHRD V3.3 *** A0A2G2WM24_CAPBA)	34.4897	8.29932	1.83928	4.51226	6.41e-06	0.000887518
Solyc02g093180	HXXXD-type acyl-transferase family protein (AHRD V3.3 *** A0A2K3L8P7_TRIPR)	34.3439	8.29341	1.84396	4.49761	6.87e-06	0.000936949
Solyc06g005980	Anthranilate synthase (AHRD V3.11 *** tr|A0A2U1KR52|A0A2U1KR52_ARTAN)	33.9729	8.27749	1.76137	4.69947	2.61e-06	0.000452003
Solyc04g005650	Peroxisomal nicotinamide adenine dinucleotide carrier (AHRD V3.3 *** A0A2G2ZHF7_CAPAN)	32.0722	8.19554	2.26078	3.6251	0.00028885	0.0155179
Solyc06g083550	F-box/kelch-repeat protein (AHRD V3.3 *** A0A1J3IAF9_NOCCA)	31.8288	8.18391	2.34604	3.48839	0.000485936	0.0222475
Solyc03g114390	Protein MIZU-KUSSEI.1	31.819	8.18307	1.73303	4.72182	2.34e-06	0.000420787
Solyc03g059110	Unknown protein	29.8496	8.09166	1.85533	4.36131	1.29e-05	0.00155664
Solyc03g113710	Formin-like protein (AHRD V3.3 *** A0A2G3AWB8_CAPCH)	29.3076	8.06504	1.62571	4.96092	7.02e-07	0.00016589
Solyc03g006300	Receptor-like protein kinase (AHRD V3.3 *** A0A2R6QLC9_ACTCH)	28.4207	8.02049	1.66318	4.82237	1.42e-06	0.000289055
Solyc12g056200	DUF604 domain-containing protein (AHRD V3.3 *** A0A1Q3C751_CEPFO)	28.1998	8.00912	1.65958	4.82599	1.39e-06	0.000287004
Solyc10g039430	hypothetical protein (AHRD V3.3 *** AT3G03560.1)	27.7061	7.98353	1.80368	4.42626	9.59e-06	0.00122611
Solyc08g007630	Disease resistance protein I2 (AHRD V3.3 *** Q9XET3_SOLLC)	26.917	7.9425	1.63482	4.85834	1.18e-06	0.000249416
Solyc09g091390	glycine-rich protein 5-like (AHRD V3.3 *-* XP_004247821.1)	26.7795	7.93414	1.79756	4.41383	1.02e-05	0.00128101
Solyc06g006110	Vacuolar cation/proton exchanger (AHRD V3.3 *** K4C393_SOLLC)	26.1065	7.89814	1.96503	4.01935	5.84e-05	0.00468441
Solyc4.0|chr04|63928778|pt1919	Dehydrin COR47	25.2716	7.85153	2.42086	3.24329	0.00118159	0.0404973
Solyc4.0|chr02|34719695|pt1515	Probable galacturonosyltransferase-like 2	24.5304	7.80892	2.36559	3.30104	0.000963267	0.0354383
Solyc06g053500	cytochrome oxidase assembly protein Chr2:18136444-18136647 REVERSE LENGTH=67 201606 (AHRD V3.11 *-* AT2G43780.3)	23.7991	7.76508	2.37958	3.26322	0.00110153	0.0384161
Solyc4.0|chr05|4004717|pt3590	Putative late blight resistance protein homolog R1B-12	23.4156	7.74225	2.39537	3.23217	0.00122852	0.0416439
Solyc01g080770	Leucine-rich receptor-like protein kinase family protein (AHRD V3.3 *** A0A061DVS1_THECC)	23.0562	7.71893	1.70449	4.52858	5.94e-06	0.000860191
Solyc4.0|chr04|6059750|pt3778	Probable glycosyltransferase STELLO1	22.4342	7.67987	2.42748	3.16372	0.00155767	0.0490362
Solyc04g026360	AP.1	21.2145	7.59913	1.74328	4.35911	1.31e-05	0.00156221
Solyc4.0|chr10|51949359|pt2915	Auxin-responsive protein SAUR66	21.1816	7.59625	1.76883	4.29451	1.75e-05	0.00188736
Solyc12g017280	ARM repeat superfamily protein (AHRD V3.3 *** F4IDJ4_ARATH)	21.0729	7.58853	1.82402	4.16032	3.18e-05	0.00297606
Solyc04g015460	Protein kinase domain (AHRD V3.3 *** A0A200QIT5_9MAGN)	20.8425	7.57267	1.91198	3.96065	7.47e-05	0.00569186
Solyc04g010200	ABC transporter G family member (AHRD V3.3 *** A0A2K3PJ14_TRIPR)	20.3096	7.53507	2.14588	3.51142	0.000445719	0.0211911
Solyc4.0|chr01|2236469|pt3797	Phytosulfokine receptor 1	20.2775	7.53429	1.82258	4.13386	3.57e-05	0.00327435
Solyc4.0|chr03|28436390|pt2093	Superoxide dismutase [Cu-Zn] 2	20.1551	7.52456	1.80421	4.17055	3.04e-05	0.00291928
Solyc01g081640	DUF936 domain-containing protein (AHRD V3.3 *** A0A1Q3BMN1_CEPFO)	20.1011	7.52182	1.78621	4.21104	2.54e-05	0.00250704
Solyc04g014770	Unknown protein	19.616	7.48605	1.86729	4.00905	6.1e-05	0.00478978
Solyc01g099650	Formin-like protein (AHRD V3.3 *** A0A2G3AXK0_CAPCH)	19.1045	7.44691	1.92235	3.87386	0.000107127	0.00738417
Solyc03g113970	Calmodulin binding protein-like (AHRD V3.3 *** A0A200QLB3_9MAGN)	18.9246	7.43351	1.92792	3.85571	0.000115392	0.00780875
Solyc10g047900	Unknown protein	18.9067	7.43306	1.82547	4.07187	4.66e-05	0.0040034
Solyc02g063420	Hydroxyproline-rich glycoprotein family protein (AHRD V3.3 *** A0A2U1M3E1_ARTAN)	18.908	7.43277	1.80861	4.10965	3.96e-05	0.00356668
Solyc01g090730	Squamosa promoter binding protein 8b	18.8548	7.42785	1.95087	3.80746	0.000140401	0.00897698
Solyc04g016190	Glycosyltransferase (AHRD V3.3 *** A0A0A1WDL3_NICAT)	18.8056	7.42454	1.93423	3.83849	0.000123793	0.00811086
Solyc4.0|chr12|14768030|pt0548	Transcription factor TCP13	18.7889	7.42373	2.01391	3.68622	0.000227611	0.0131476
Solyc05g160400	hypothetical protein Chr1:12896914-12897384 REVERSE LENGTH=156 201606 (AHRD V3.11 --* AT1G35210.1)	18.7632	7.42141	1.86302	3.98354	6.79e-05	0.00522956
Solyc10g005740	Sec14p-like phosphatidylinositol transfer family protein (AHRD V3.11 *** tr|A0A2U1LV34|A0A2U1LV34_ARTAN)	18.5262	7.40387	1.91659	3.86304	0.000111985	0.00763389
Solyc4.0|chr08|43892387|pt1260	SPX domain-containing protein 1	18.3995	7.3933	1.94626	3.79873	0.000145438	0.00926702
Solyc09g064490	Subtilisin-like protease SDD1-like protein (AHRD V3.3 *** A0A2K3NJP3_TRIPR)	18.2963	7.38466	1.96873	3.75097	0.000176153	0.0105959
Solyc06g067980	repressed By RIM1.1	18.1616	7.37527	1.81206	4.07009	4.7e-05	0.00401551
Solyc02g067200	Pentatricopeptide repeat (AHRD V3.3 *** A0A200QP33_9MAGN)	17.994	7.36186	1.86041	3.95713	7.59e-05	0.00574095
Solyc10g055790	Chitinase (AHRD V3.3 *-* B9VRK7_CAPAN)	17.6882	7.33649	1.87473	3.91336	9.1e-05	0.00653814
Solyc10g076920	ABSCISIC ACID-INSENSITIVE 5-like protein 2 (AHRD V3.3 *** A0A2G3BI85_CAPCH)	17.2885	7.30394	1.83365	3.98328	6.8e-05	0.00522956
Solyc04g008230	Pectin lyase-like superfamily protein (AHRD V3.3 *** A0A2U1PE89_ARTAN)	17.2328	7.2988	1.85209	3.94085	8.12e-05	0.00599786
Solyc07g054560	hypothetical protein (AHRD V3.3 --* AT1G61170.1)	17.1287	7.28958	1.89756	3.84156	0.000122255	0.00810194
Solyc11g040330	Endo-1,4-beta-xylanase (AHRD V3.3 *** A0A1J3CP06_NOCCA)	16.4362	7.23015	1.90985	3.78572	0.000153265	0.00969913
Solyc08g066660	Ethylene-responsive transcription factor TINY (AHRD V3.3 *** A0A2G2W633_CAPBA)	16.2211	7.21149	2.05645	3.50676	0.000453591	0.0213464
Solyc10g055420	Unknown protein	16.1302	7.20279	2.12232	3.39383	0.000689221	0.0279029
Solyc01g006650	ETHYLENE INSENSITIVE 3-like 3 protein (AHRD V3.3 *** A0A2G3DES0_CAPCH)	15.9371	7.18722	1.90688	3.76911	0.000163831	0.0100922
Solyc08g062970	Glutaredoxin (AHRD V3.3 *** A0A118JSL8_CYNCS)	15.8804	7.18127	1.88019	3.81943	0.000133762	0.00861185
Solyc07g008430	methionyl-tRNA synthetase (AHRD V3.3 *** AT5G10695.1)	15.676	7.16192	1.9184	3.73328	0.000189003	0.0111965
Solyc11g069250	Fasciclin-like arabinogalactan protein 12 (AHRD V3.3 *** A0A1J6K653_NICAT)	14.6522	7.06529	1.95769	3.609	0.000307381	0.0163308
Solyc09g065350	ovate family protein 18	14.6543	7.06509	1.9656	3.59436	0.000325186	0.0169387
Solyc07g056360	Transcription factor PAR2 (AHRD V3.3 *** A0A1U8H7M7_CAPAN)	14.5397	7.05488	2.08562	3.38263	0.000717966	0.0285453
Solyc10g086500	steroid 5 alpha reductase DET2	14.3258	7.03168	2.07303	3.39198	0.000693893	0.0279078
Solyc07g065130	Mo25-like (AHRD V3.3 *** A0A200QFJ7_9MAGN)	13.8285	6.98289	2.0269	3.4451	0.000570851	0.024357
Solyc4.0|chr12|65740916|pt3979	Cytosolic purine 5'-nucleotidase	13.8039	6.9785	1.98228	3.52045	0.000430817	0.0206948
Solyc03g120060	castasterone 26-hydroxylase	13.7714	6.97492	2.00095	3.4858	0.000490662	0.0224085
Solyc11g066010	60S ribosomal protein L36 (AHRD V3.3 *** AT5G02440.1)	13.4928	6.94564	2.00249	3.4685	0.000523381	0.0234341
Solyc04g007010	Sn-2 protein (AHRD V3.3 *** Q39467_CAPAN)	13.2052	6.91516	2.15946	3.20226	0.00136353	0.04459
Solyc10g079010	hypothetical protein (AHRD V3.3 *** AT3G58050.1)	12.0473	6.78278	2.04166	3.32218	0.000893155	0.0333889
Solyc07g017260	tRNA pseudouridine synthase (AHRD V3.3 *-* A0A1Q3AW01_CEPFO)	11.4653	6.71119	2.0953	3.20297	0.00136018	0.044559
Solyc09g007270	Ascorbate peroxidase (AHRD V3.3 *** Q42941_TOBAC)	11.3757	6.69921	2.11425	3.16859	0.00153178	0.0483856
Solyc09g089710	2-oxoglutarate (2OG) and Fe(II)-dependent oxygenase superfamily protein (AHRD V3.3 *-* A0A2U1NTU8_ARTAN)	11.1763	6.67409	2.10474	3.17097	0.0015193	0.0482377
Solyc02g069690	FAD-binding Berberine family protein (AHRD V3.3 *** A0A1P8AT94_ARATH)	11.1482	6.67074	2.10917	3.16273	0.00156297	0.0491197
Solyc08g067940	thionin-like protein 2 (AHRD V3.3 -** XP_021609289.1)	130.835	6.66713	1.10458	6.03589	1.58e-09	1.05e-06
Solyc4.0|chr05|6539501|pt2930	Cyclin-dependent protein kinase inhibitor SMR8	561.658	6.5389	1.51238	4.32357	1.54e-05	0.00174542
Solyc05g005865	MLP-like protein (AHRD V3.3 *** A0A1U8EPD5_CAPAN)	57.6208	6.49198	1.45474	4.46264	8.1e-06	0.00105831
Solyc4.0|chr03|613871|pt0981	GDSL esterase/lipase At5g45670	101.272	6.34162	1.46479	4.32939	1.5e-05	0.00171141
Solyc03g026040	Leucine-rich repeat receptor protein kinase (AHRD V3.11 *** tr|A0A2R6RQU4|A0A2R6RQU4_ACTCH)	50.4129	6.31474	1.31159	4.81456	1.48e-06	0.000294132
Solyc4.0|chr01|3280031|pt1405	Serine/threonine-protein kinase Nek5	32.3661	6.25375	1.65553	3.77748	0.000158421	0.00989037
Solyc02g071710	GDSL esterase/lipase At1g29670-like (AHRD V3.3 *** A0A1U8FLP2_CAPAN)	68.0382	5.98529	1.15203	5.19545	2.04e-07	6.21e-05
Solyc12g087940	Eukaryotic aspartyl protease family protein (AHRD V3.3 *** F4K5B9_ARATH)	75.8258	5.85328	1.25993	4.64573	3.39e-06	0.000556049
Solyc01g100750	DUF538 domain-containing protein (AHRD V3.3 *** A0A1Q3CLQ5_CEPFO)	47.5349	5.8479	1.34654	4.34292	1.41e-05	0.00162939
Solyc10g080870	Cytochrome P450 (AHRD V3.3 *** A2PZD4_IPONI)	62.3977	5.77966	1.2579	4.59469	4.33e-06	0.000669657
Solyc4.0|chr09|67858677|pt2781	Glycine-rich protein	44.8749	5.69889	1.30858	4.35501	1.33e-05	0.00157145
Solyc01g088400	ECERIFERUM 1	794.107	5.66802	0.641748	8.83215	1.03e-18	1.9e-14
Solyc02g092590	glycosyltransferase-like protein (AHRD V3.3 *-* AT5G67390.3)	41.6114	5.66539	1.41058	4.01635	5.91e-05	0.00470298
Solyc07g055950	Protodermal factor.1	1557.11	5.53501	1.08456	5.10347	3.33e-07	9.43e-05
Solyc06g069790	Gibberellin-regulated protein (AHRD V3.11 *** tr|S8CK34|S8CK34_9LAMI)	456.614	5.51738	0.651146	8.47334	2.38e-17	2.21e-13
Solyc09g018220	Tobacco mosaic virus resistance-2	52.792	5.31215	1.3586	3.91001	9.23e-05	0.00658193
Solyc04g078590	Leucine-rich repeat protein kinase family protein (AHRD V3.3 *** Q9FMI2_ARATH)	52.0182	5.2951	1.29594	4.08592	4.39e-05	0.00382178
Solyc08g077370	Purine permease (AHRD V3.3 *** A0A2P5BSS2_TREOI)	29.9508	5.08661	1.47126	3.45731	0.000545599	0.0238035
Solyc09g061890	Pectate lyase (AHRD V3.3 *** A0A2G2VZE8_CAPBA)	291.54	5.06736	0.878641	5.76727	8.06e-09	4.39e-06
Solyc01g107800	glucuronoxylan 4-O-methyltransferase 1-like (AHRD V3.3 *** A0A2I4H011_9ROSI)	48.2035	4.86212	1.07573	4.51982	6.19e-06	0.000869386
Solyc09g075580	leucine-rich repeat extensin-like protein 3 (AHRD V3.3 *** XP_010326654.1)	31.7005	4.73481	1.43989	3.2883	0.00100793	0.0361087
Solyc4.0|chr10|61387917|pt4838	Ethylene-responsive transcription factor SHINE 2	31.7524	4.61861	1.37393	3.3616	0.000774935	0.0302502
Solyc03g121600	Glucose-methanol-choline (GMC) oxidoreductase family protein (AHRD V3.3 *** A0A2U1MMK8_ARTAN)	743.36	4.47467	1.29595	3.45281	0.000554785	0.0238128
Solyc11g069115	hypothetical protein Chr5:24291385-24291754 REVERSE LENGTH=91 201606 (AHRD V3.11 -** AT5G60400.3)	55.8027	4.42043	1.06749	4.14094	3.46e-05	0.00320665
Solyc4.0|chr09|60293903|pt2123	Glutathione reductase, chloroplastic	92.9396	4.39921	0.896553	4.9068	9.26e-07	0.000204344
Solyc03g007050	LRR receptor-like kinase family protein (AHRD V3.3 *** A0A072VP04_MEDTR)	105.527	4.38076	1.34797	3.24991	0.00115443	0.04001
Solyc01g094750	Cytochrome P450 (AHRD V3.11 *** tr|A0A2U1NG86|A0A2U1NG86_ARTAN)	189.976	4.31213	0.943705	4.56936	4.89e-06	0.000737476
Solyc05g053550	chalcone synthase 2	361.601	4.30922	0.699204	6.16304	7.14e-10	5.51e-07
Solyc4.0|chr07|8836401|pt0706	DNA ligase 4	26.7023	4.20426	1.18917	3.53546	0.000407071	0.0200742
Solyc12g096370	Exocyst subunit Exo70 family protein (AHRD V3.3 *** A0A2G3B4Y0_CAPCH)	32.7166	4.15361	1.10292	3.766	0.000165881	0.0101328
Solyc01g110570	Small auxin up-regulated RNA4	181.723	4.13039	0.895489	4.61244	3.98e-06	0.000630686
Solyc09g091510	chalcone synthase 1	165.989	4.10111	1.00015	4.1005	4.12e-05	0.00367506
Solyc4.0|chr12|65131547|pt0984	Acyl-coenzyme A thioesterase 4, mitochondrial	70.98	3.84036	1.09035	3.52214	0.000428084	0.0206706
Solyc09g084450	Protease inhibitor I (AHRD V3.3 *** Q07459_SOLTU)	94.6666	3.8078	1.16695	3.26305	0.00110222	0.0384161
Solyc05g006220	IAA-amino acid hydrolase ILR1-like.1	79.8335	3.80735	0.94144	4.04418	5.25e-05	0.00436591
Solyc09g090445	jacalin-related lectin 3-like (AHRD V3.3 *** A0A2G2ZUE0_CAPAN)	79.2081	3.80142	1.02358	3.71386	0.000204122	0.0119773
Solyc11g006250	GDSL-motif lipase/hydrolase family protein 2	2534.94	3.72491	0.547635	6.80181	1.03e-11	1.92e-08
Solyc4.0|chr02|51405072|pt5273	Putative glycosyltransferase 7	187.679	3.62992	0.588256	6.17065	6.8e-10	5.48e-07
Solyc07g008570	Purple acid phosphatase (AHRD V3.3 *** A0A2G2WCI9_CAPBA)	111.643	3.6109	1.08743	3.32059	0.000898269	0.0335125
Solyc06g035580	Glucose-methanol-choline (GMC) oxidoreductase family protein (AHRD V3.3 *** A0A1P8BHC1_ARATH)	119.213	3.60717	0.989946	3.64381	0.000268635	0.0148688
Solyc09g010510	NAD(P)-binding Rossmann-fold superfamily protein (AHRD V3.3 *** A0A2U1QM80_ARTAN)	108.339	3.60621	0.828756	4.35135	1.35e-05	0.00158785
Solyc10g150149	transmembrane protein (AHRD V3.3 --* AT5G03120.2)	117.103	3.60606	0.961999	3.7485	0.000177893	0.0106403
Solyc10g007870	Tumor-related protein (AHRD V3.3 *** Q40447_9SOLA)	78.2789	3.60219	0.863388	4.17216	3.02e-05	0.00291384
Solyc03g005990	BES1/BZ.1	80.1068	3.54486	1.07517	3.29701	0.000977204	0.0356679
Solyc01g096410	Phosphatidylinositol 4-phosphate 5-kinase (AHRD V3.3 *** K4B029_SOLLC)	110.73	3.51337	1.02536	3.42647	0.00061148	0.0254217
Solyc01g088430	Fatty acid hydroxylase superfamily (AHRD V3.3 *** A0A2U1L8N4_ARTAN)	57.7479	3.50755	1.11001	3.15993	0.00157807	0.0495102
Solyc04g014530	Ethylene Response Factor C.2	70.1595	3.49663	1.10138	3.17478	0.00149953	0.0477676
Solyc02g068120	DCD (Development and Cell Death) domain protein (AHRD V3.3 *-* A0A2U1P2J5_ARTAN)	104.608	3.49376	1.09401	3.19355	0.00140537	0.0457967
Solyc05g009890	Eukaryotic aspartyl protease family protein (AHRD V3.3 *** A0A061EI23_THECC)	122.666	3.41908	0.592687	5.76877	7.99e-09	4.39e-06
Solyc12g010980	HXXXD-type acyl-transferase family protein (AHRD V3.3 *** F4JBC7_ARATH)	379.447	3.40134	0.683801	4.97417	6.55e-07	0.000159868
Solyc07g065860	Receptor protein kinase, putative (AHRD V3.3 *** B9T1Q4_RICCO)	229.324	3.35407	0.827095	4.05525	5.01e-05	0.00424018
Solyc07g062170	Protein kinase domain (AHRD V3.3 *** A0A200QFW1_9MAGN)	81.4234	3.33513	0.672474	4.95949	7.07e-07	0.00016589
Solyc03g083620	Unknown protein	1012.22	3.28374	0.726419	4.52045	6.17e-06	0.000869386
Solyc4.0|chr09|66802582|pt0402	Probable pectate lyase 15	811.251	3.27823	0.477	6.8726	6.3e-12	1.3e-08
Solyc07g053450	Basic-leucine zipper (BZIP) transcription factor family protein (AHRD V3.11 *** tr|A0A1P8B300|A0A1P8B300_ARATH)	95.9419	3.24458	0.670601	4.83832	1.31e-06	0.000272806
Solyc08g160370	hypothetical protein Chr5:16711437-16711742 FORWARD LENGTH=101 201606 (AHRD V3.11 *-* AT5G41761.1)	68.3315	3.24111	1.01893	3.18088	0.00146828	0.0471019
Solyc03g121170	GDSL esterase/lipase (AHRD V3.3 *** A0A2G3D0R1_CAPCH)	434.505	3.23758	0.502851	6.43844	1.21e-10	1.32e-07
Solyc09g009540	Alpha/beta-Hydrolases superfamily protein (AHRD V3.11 *** tr|A0A2U1QP59|A0A2U1QP59_ARTAN)	98.9647	3.22487	0.652739	4.94052	7.79e-07	0.00017618
Solyc05g014000	Pectate lyase (AHRD V3.11 *** tr|A0A2G3B8Z4|A0A2G3B8Z4_CAPCH)	2372.66	3.16433	0.517172	6.11852	9.45e-10	6.64e-07
Solyc02g030480	Alcohol dehydrogenase superfamily (AHRD V3.3 *-* A0A200Q008_9MAGN)	328.788	3.08526	0.576661	5.35021	8.79e-08	3.07e-05
Solyc03g063140	LOB domain protein (AHRD V3.11 *-* tr|Q9AS62|Q9AS62_ORYSJ)	86.5862	3.06588	0.651905	4.70295	2.56e-06	0.000448548
Solyc04g074050	Receptor protein kinase, putative (AHRD V3.3 *** A0A061FG24_THECC)	206.115	3.03583	0.735556	4.12726	3.67e-05	0.0033367
Solyc12g017960	hypothetical protein (AHRD V3.3 *** AT2G44010.1)	109.485	3.03223	0.827976	3.66222	0.000250038	0.0141347
Solyc01g094010	Alpha/beta-hydrolases superfamily protein (AHRD V3.3 *** A0A2U1LX98_ARTAN)	456.655	3.01911	0.714953	4.22281	2.41e-05	0.00240526
Solyc02g071610	GDSL esterase/lipase (AHRD V3.3 *** A0A2G2XF69_CAPBA)	1755.34	3.01582	0.625926	4.81817	1.45e-06	0.000291993
Solyc11g008680	Acyl-[acyl-carrier-protein] desaturase (AHRD V3.3 *** A0A2G3B0E0_CAPCH)	73.6038	2.97741	0.838137	3.55242	0.000381708	0.0190979
Solyc10g005210	DNA-3-methyladenine glycosylase I (AHRD V3.3 *** B6TPB7_MAIZE)	129.421	2.96417	0.689057	4.30178	1.69e-05	0.00185897
Solyc02g077330	GDSL esterase/lipase (AHRD V3.3 *** A0A2G3D5Q8_CAPCH)	1886.77	2.93477	0.450037	6.52116	6.98e-11	8.62e-08
Solyc03g121460	PR.1	356.843	2.92557	0.610686	4.79062	1.66e-06	0.000321136
Solyc11g069093	SAUR-like auxin-responsive protein family (AHRD V3.3 *-* A0A2U1P7J4_ARTAN)	105.065	2.91173	0.643421	4.52539	6.03e-06	0.000866518
Solyc09g092310	Late blight resistance protein (AHRD V3.3 *** B7U1D7_9SOLN)	135.947	2.87792	0.781965	3.68036	0.000232901	0.0133285
Solyc10g075100	Non-specific lipid-transfer protein (AHRD V3.3 *** Q4A1N1_SOLLC)	14246	2.87014	0.459826	6.24179	4.33e-10	3.82e-07
Solyc11g072030	Lipid-transfer protein (AHRD V3.3 *** B6TD92_MAIZE)	299.465	2.86642	0.829591	3.45522	0.000549834	0.0238128
Solyc09g075360	Endoglucanase (AHRD V3.11 *** tr|Q42875|Q42875_SOLLC)	721.81	2.83118	0.419402	6.75053	1.47e-11	2.48e-08
Solyc01g006320	Late embryogenesis abundant (LEA) hydroxyproline-rich glycoprotein family (AHRD V3.3 *** Q9LJT9_ARATH)	158.393	2.80132	0.840121	3.33443	0.000854758	0.032435
Solyc02g071920	NOD26-like intrinsic protein 1.2	74.0146	2.76773	0.736934	3.75574	0.000172833	0.0104387
Solyc03g005320	3-ketoacyl-CoA synthase (AHRD V3.3 *** A0A2G2WWC0_CAPBA)	1079.13	2.76735	0.380705	7.269	3.62e-13	1.68e-09
Solyc11g031960	GDSL esterase/lipase (AHRD V3.3 *** A0A2G3C1I3_CAPCH)	212.02	2.75653	0.659319	4.18087	2.9e-05	0.00281906
Solyc07g049370	Glucan endo-1,3-beta-glucosidase 3 (AHRD V3.3 *** A0A1J3FSS7_NOCCA)	295.078	2.74523	0.561848	4.88608	1.03e-06	0.000221773
Solyc02g088820	Carboxypeptidase (AHRD V3.3 *** A0A2G3ABI4_CAPAN)	614.363	2.74516	0.492669	5.57202	2.52e-08	1.09e-05
Solyc07g042390	Plant invertase/pectin methylesterase inhibitor superfamily protein (AHRD V3.3 *** A0A061GSW0_THECC)	230.256	2.73774	0.600929	4.55585	5.22e-06	0.000777386
Solyc4.0|chr08|61619455|pt4726	Protein HOTHEAD	203.734	2.72581	0.56969	4.78472	1.71e-06	0.000327303
Solyc08g006310	Cellulose synthase-like C4, glycosyltransferase family 2 (AHRD V3.3 *** A9TYJ5_PHYPA)	179.449	2.72107	0.53331	5.10222	3.36e-07	9.43e-05
Solyc03g111810	Sieve element occlusion a (AHRD V3.3 *** E2FKJ8_9SOLN)	214.256	2.71576	0.829908	3.27236	0.00106654	0.0377402
Solyc08g081220	Cytochrome P450 (AHRD V3.3 *** A0A200Q5S5_9MAGN)	211.357	2.64994	0.482947	5.48702	4.09e-08	1.52e-05
Solyc05g051750	TOMPRORNA prosystemin	246.677	2.63147	0.775879	3.3916	0.00069487	0.0279078
Solyc11g008200	Major facilitator superfamily (AHRD V3.3 *** A0A2U1MQP6_ARTAN)	105.175	2.60676	0.820716	3.17621	0.00149215	0.0476204
Solyc06g034390	Protein EXORDIUM-like 7 (AHRD V3.3 *** A0A2G2X692_CAPBA)	104.595	2.60452	0.640638	4.06551	4.79e-05	0.00407649
Solyc03g093790	cyclinU4_2	99.1308	2.60025	0.695965	3.73618	0.000186837	0.0111036
Solyc06g083580	Pectate lyase (AHRD V3.3 *** A0A2G3CC63_CAPCH)	890.712	2.54995	0.503358	5.06587	4.07e-07	0.000109247
Solyc06g007240	BAG family molecular chaperone regulator 2-like (AHRD V3.11 *** tr|A0A2I4GUW4|A0A2I4GUW4_9ROSI)	75.0127	2.54232	0.744178	3.41627	0.000634844	0.0259852
Solyc12g005020	RING/U-box superfamily protein (AHRD V3.3 *** A0A2U1MKC4_ARTAN)	258.331	2.50592	0.56025	4.47286	7.72e-06	0.00102464
Solyc11g011310	Rhamnogalacturonate lyase family protein (AHRD V3.11 *** tr|A0A2U1PQM1|A0A2U1PQM1_ARTAN)	66.276	2.50124	0.693603	3.60615	0.000310775	0.016464
Solyc11g010960	Alcohol dehydrogenase (AHRD V3.3 *** A0A1Y1I027_KLENI)	727.331	2.49909	0.597409	4.18321	2.87e-05	0.00280499
Solyc11g022460	C2 calcium/lipid-binding plant phosphoribosyltransferase family protein (AHRD V3.3 *** A0A061FS12_THECC)	84.3986	2.48463	0.725039	3.42689	0.000610536	0.0254217
Solyc11g005630	G-type lectin S-receptor-like serine/threonine-protein kinase LECRK3 (AHRD V3.3 *** A0A2I4HSV3_9ROSI)	218.512	2.47077	0.583774	4.23241	2.31e-05	0.00231725
Solyc03g031940	AMP-dependent synthetase/ligase (AHRD V3.11 *** tr|A0A200RCS7|A0A200RCS7_9MAGN)	380.681	2.46818	0.625551	3.94561	7.96e-05	0.00592725
Solyc4.0|chr01|72893396|pt3799	Nucleolar GTP-binding protein 1	203.674	2.45337	0.662474	3.70334	0.000212781	0.0124069
Solyc03g119990	Alpha/beta-Hydrolases superfamily protein (AHRD V3.3 *** A0A2U1NI49_ARTAN)	87.7835	2.44207	0.669132	3.6496	0.000262645	0.0146686
Solyc4.0|chr08|61528593|pt1441	Agamous-like MADS-box protein AGL19	215.159	2.44003	0.544073	4.48475	7.3e-06	0.000980818
Solyc03g120380	auxin-regulated IAA19	155.835	2.4388	0.717382	3.39959	0.000674869	0.0274417
Solyc06g074070	receptor-like kinase TMK3 (AHRD V3.3 *** A0A1S3XME2_TOBAC)	85.2505	2.43519	0.675849	3.60316	0.000314371	0.0165714
Solyc01g005985	Bifunctional inhibitor/lipid-transfer protein/seed storage 2S albumin superfamily protein, putative (AHRD V3.11 *** tr|A0A061GSH0|A0A061GSH0_THECC)	1644.88	2.42511	0.48958	4.95345	7.29e-07	0.000168981
Solyc02g078850	glycine-rich protein (AHRD V3.3 --* AT4G21620.2)	624.558	2.41418	0.648473	3.72287	0.000196969	0.0116312
Solyc06g009190	Pectinesterase (AHRD V3.11 *** tr|A0A2G3C3P4|A0A2G3C3P4_CAPCH)	2333.39	2.41176	0.411012	5.86785	4.41e-09	2.64e-06
Solyc01g086920	Leucine-rich repeat receptor-like protein (AHRD V3.3 *** H6V789_MALDO)	7915.08	2.4059	0.470107	5.11777	3.09e-07	8.96e-05
Solyc07g017600	Pectinesterase (AHRD V3.3 *** A0A1U8F5L9_CAPAN)	719.37	2.40035	0.675022	3.55595	0.000376609	0.0190275
Solyc06g066800	Nucleotide-diphospho-sugar transferases superfamily protein (AHRD V3.3 *** AT1G64980.3)	334.95	2.39066	0.718811	3.32585	0.000881497	0.033221
Solyc07g056310	Carbohydrate-binding X8 domain superfamily protein (AHRD V3.3 *-* Q1G3P4_ARATH)	222.527	2.38735	0.689322	3.46332	0.000533544	0.0235921
Solyc10g083670	Glucomannan 4-beta-mannosyltransferase 2 (AHRD V3.3 *** A0A2G3BGF1_CAPCH)	106.013	2.38035	0.666389	3.57202	0.000354243	0.0180294
Solyc05g056120	GATA transcription factor (AHRD V3.3 *** K4C2T6_SOLLC)	602.538	2.36004	0.540624	4.36539	1.27e-05	0.00155664
Solyc03g118520	ATP-dependent helicase/deoxyribonuclease subunit B (AHRD V3.3 *-* AT3G51610.1)	123.064	2.34881	0.713655	3.29124	0.000997457	0.0361087
Solyc07g055740	strictosidine synthase	1408.88	2.34515	0.416056	5.63662	1.73e-08	7.84e-06
Solyc06g074390	Fatty acyl-CoA reductase (AHRD V3.3 *** A0A1U8H367_CAPAN)	328.775	2.32782	0.648837	3.58768	0.000333629	0.0171837
Solyc03g005900	GDSL esterase/lipase (AHRD V3.11 *** tr|A0A2G2XE99|A0A2G2XE99_CAPBA)	1063.44	2.32055	0.464211	4.99891	5.77e-07	0.000142543
Solyc03g096780	Protein RESPONSE TO LOW SULFUR 2 (AHRD V3.3 *-* LSU2_ARATH)	1726.32	2.31309	0.334727	6.91039	4.83e-12	1.12e-08
Solyc4.0|chr04|52819517|pt1936	PLAT domain-containing protein 2	208.546	2.30718	0.712899	3.23633	0.00121078	0.0412281
Solyc07g052210	Glycine-rich cell wall structural protein 1 (AHRD V3.11 --* sp|P09789|GRP1_PETHY)	351.826	2.30426	0.681549	3.38092	0.000722435	0.0285616
Solyc04g050730	GDSL esterase/lipase (AHRD V3.3 *** A0A2R6PKD3_ACTCH)	5453.69	2.29812	0.453045	5.07261	3.92e-07	0.000106997
Solyc01g088530	hypothetical protein (AHRD V3.3 *** AT2G44600.1)	106.871	2.29522	0.647402	3.54528	0.000392203	0.0194966
Solyc4.0|chr08|63772766|pt1596	Ras-related protein RABA1f	120.594	2.29158	0.504096	4.54593	5.47e-06	0.000804865
Solyc01g090240	AvrPto-dependent Pto-interacting protein 3	225.26	2.26961	0.607388	3.73667	0.00018647	0.0111036
Solyc06g065670	Pleiotropic drug resistance protein 4 (AHRD V3.3 *** A0A2G2WKR5_CAPBA)	668.28	2.25649	0.491848	4.58777	4.48e-06	0.000686525
Solyc09g014480	Polygalacturonase inhibiting protein (AHRD V3.3 *** D7RJV7_CAPAN)	147.12	2.243	0.572022	3.92117	8.81e-05	0.00640746
Solyc02g080880	Aspartic proteinase (AHRD V3.3 *** A0A1U8FF23_CAPAN)	167.798	2.24168	0.67113	3.34016	0.000837291	0.0320104
Solyc09g092520	xyloglucan endotransglycosylase	1333	2.23616	0.392729	5.69391	1.24e-08	6.22e-06
Solyc04g074730	classical arabinogalactan protein 5 (AHRD V3.3 --* XP_004237948.1)	906.951	2.2178	0.390232	5.68329	1.32e-08	6.45e-06
Solyc06g065560	3-ketoacyl-CoA synthase (AHRD V3.3 *** A0A1U8GUV3_CAPAN)	188.737	2.21671	0.481339	4.6053	4.12e-06	0.000647193
Solyc07g018240	elongation of fatty acids protein 3-like (AHRD V3.3 *** A0A2I4E461_9ROSI)	985.813	2.21053	0.572919	3.85836	0.000114152	0.00775311
Solyc01g006820	Unknown protein	209.062	2.20547	0.544306	4.05189	5.08e-05	0.00427624
Solyc06g083030	Carboxypeptidase (AHRD V3.11 *** tr|A0A2G2WN52|A0A2G2WN52_CAPBA)	90.1841	2.19631	0.655104	3.35262	0.000800517	0.0309233
Solyc03g113680	Microtubule-associated protein TORTIFOLI.1	231.51	2.19279	0.506446	4.32976	1.49e-05	0.00171141
Solyc4.0|chr06|46187783|pt4411	Fimbrin-2	641.344	2.19173	0.514371	4.26099	2.04e-05	0.00209649
Solyc01g006540	lipoxygenase C	197.384	2.18389	0.535743	4.07637	4.57e-05	0.00394498
Solyc09g014350	Glycerol-3-phosphate acyltransferase, expressed (AHRD V3.3 *** D8L9N9_WHEAT)	424.415	2.18045	0.413381	5.27467	1.33e-07	4.25e-05
Solyc01g094700	Glycerol-3-phosphate acyltransferase, expressed (AHRD V3.11 *** tr|D8L9N9|D8L9N9_WHEAT)	738.275	2.17829	0.618907	3.51958	0.000432231	0.0207091
Solyc10g012170	Calmodulin-binding receptor-like cytoplasmic kinase 2 (AHRD V3.3 *** A0A2G3BDH9_CAPCH)	125.614	2.17153	0.668896	3.24644	0.00116858	0.0401702
Solyc07g052980	xyloglucan endotransglycosylase/hydrolase 16	2454.26	2.16273	0.405694	5.33092	9.77e-08	3.29e-05
Solyc10g048030	MLP-like protein 43 (AHRD V3.3 *** A0A2U1KXS7_ARTAN)	246.236	2.16166	0.655387	3.29829	0.000972763	0.0355759
Solyc07g048090	Fasciclin-like arabinogalactan protein 7 (AHRD V3.3 *** A0A2G2Z2X7_CAPAN)	199.421	2.14883	0.524791	4.09464	4.23e-05	0.00374085
Solyc06g007910	Gibberellin regulated protein (AHRD V3.11 *** tr|A0A2U1PE48|A0A2U1PE48_ARTAN)	281.232	2.1424	0.567524	3.77499	0.000160014	0.0099563
Solyc11g071850	Core-2 i-branching beta-n-acetylglucosaminyltransferase family protein (AHRD V3.3 *** A0A2K3MQ33_TRIPR)	119.531	2.13504	0.540713	3.94857	7.86e-05	0.00587819
Solyc01g102350	Pectin acetylesterase (AHRD V3.3 *** K4B1G3_SOLLC)	583.149	2.13449	0.587778	3.63145	0.000281835	0.0153268
Solyc4.0|chr02|38235733|pt0147	F-box protein At5g46170	243.148	2.1278	0.554306	3.83866	0.000123707	0.00811086
Solyc02g082420	RING/U-box superfamily protein (AHRD V3.3 *** A0A2U1LI04_ARTAN)	95.6038	2.12532	0.617297	3.44295	0.000575412	0.0244708
Solyc10g074540	Protein EXORDIUM-like 3 (AHRD V3.3 *** A0A1U8DVK9_CAPAN)	359.698	2.11024	0.572725	3.68456	0.000229096	0.0131922
Solyc4.0|chr11|1684404|pt5369	Serine/threonine-protein kinase D6PKL2	183.731	2.10403	0.604816	3.4788	0.000503671	0.0228681
Solyc12g013900	Early nodulin-like protein.1	1348.53	2.10215	0.464735	4.52334	6.09e-06	0.000868224
Solyc01g096370	transcription factor MYC2 (AHRD V3.3 *** A0A2I4DDN6_9ROSI)	283.877	2.09839	0.473465	4.43198	9.34e-06	0.00120229
Solyc05g055990	plasma membrane intrinsic protein 2.12	647.439	2.08986	0.609179	3.43061	0.000602215	0.025263
Solyc07g053970	Two pore calcium channel protein.1	1189.77	2.08961	0.415401	5.03034	4.9e-07	0.000129692
Solyc01g096080	DUF688 domain-containing protein (AHRD V3.3 *** A0A1Q3BJN3_CEPFO)	547.581	2.08608	0.34033	6.12959	8.81e-10	6.53e-07
Solyc08g008470	Tetratricopeptide repeat (TPR)-like superfamily protein (AHRD V3.11 *** tr|A0A2U1P231|A0A2U1P231_ARTAN)	190.061	2.06977	0.644558	3.21114	0.00132208	0.043932
Solyc01g011510	Aldehyde dehydrogenase (AHRD V3.3 *** A0A200Q0A3_9MAGN)	340.093	2.04623	0.604924	3.38262	0.000717971	0.0285453
Solyc03g117100	PPPDE thiol peptidase family protein (AHRD V3.3 *-* O49393_ARATH)	97.29	2.04609	0.585108	3.49694	0.000470621	0.0218703
Solyc03g096770	Protein RESPONSE TO LOW SULFUR 2 (AHRD V3.3 *-* LSU2_ARATH)	111.749	2.04422	0.532086	3.8419	0.000122086	0.00810194
Solyc05g009820	Hexosyltransferase (AHRD V3.11 *** tr|A0A2G2YCM5|A0A2G2YCM5_CAPAN)	540.969	2.01644	0.448898	4.49198	7.06e-06	0.000955041
Solyc03g122250	Transmembrane receptor (AHRD V3.3 *** A0A200Q182_9MAGN)	330.506	2.01425	0.43163	4.66661	3.06e-06	0.000508943
Solyc02g067930	Glycerol-3-phosphate dehydrogenase [NAD(+)] (AHRD V3.3 *** A0A1U8FRT5_CAPAN)	164.264	2.01256	0.624842	3.2209	0.00127787	0.0428468
Solyc03g031620	5'-adenylylsulfate reductase 1, chloroplastic (AHRD V3.3 *** S5ZQS8_NICAT)	176.496	1.99682	0.519937	3.8405	0.000122783	0.00810194
Solyc11g013330	BPS1-like protein (AHRD V3.3 *** AT1G22030.1)	204.302	1.9924	0.511377	3.89614	9.77e-05	0.00683864
Solyc06g074260	senescence regulator (Protein of unknown function%2C DUF584) (AHRD V3.3 *** AT3G15040.1)	428.523	1.98779	0.436406	4.55491	5.24e-06	0.000777386
Solyc07g049440	GDSL esterase/lipase (AHRD V3.3 *** A0A2G2Z2Z1_CAPAN)	207.218	1.98614	0.579892	3.42502	0.000614754	0.0255006
Solyc02g032860	5'-adenylylsulfate reductase 1, chloroplastic (AHRD V3.3 *** A0A2G3D220_CAPCH)	590.314	1.98309	0.590231	3.35985	0.00077985	0.0303781
Solyc02g062140	Armadillo repeat only.1	202.985	1.983	0.564595	3.51225	0.000444325	0.0211791
Solyc06g007120	PI-phospholipase C4	118.606	1.97532	0.614114	3.21654	0.00129747	0.0431915
Solyc10g005960	Fasciclin-like arabinogalactan protein (AHRD V3.3 *** A0A2R6P548_ACTCH)	1085.2	1.95824	0.418744	4.67647	2.92e-06	0.000491965
Solyc05g051240	aspartic proteinase PC.1	710.821	1.93825	0.494988	3.91575	9.01e-05	0.00652774
Solyc10g083860	Glycosyltransferase (AHRD V3.3 *** A0A2I4E2Y0_9ROSI)	305.266	1.93369	0.493942	3.9148	9.05e-05	0.00652781
Solyc12g056580	Cellulose synthase (AHRD V3.3 *** K4DFY9_SOLLC)	1267.75	1.93301	0.403048	4.79597	1.62e-06	0.000315973
Solyc05g005950	Protein NRT1/ PTR FAMILY 1.2 (AHRD V3.3 *** A0A1J3DU78_NOCCA)	514.696	1.93022	0.46388	4.16104	3.17e-05	0.00297606
Solyc09g010210	endo-1,4-beta-glucanase precursor (Cel2)	142.581	1.92806	0.569046	3.38823	0.000703457	0.0281383
Solyc09g018010	Non-specific lipid-transfer protein (AHRD V3.3 *** M0ZNZ5_SOLTU)	8323.74	1.9191	0.48743	3.93719	8.24e-05	0.00604203
Solyc4.0|chr04|1543373|pt2726	Small ribosomal subunit protein uS14m	202.56	1.90918	0.474745	4.02149	5.78e-05	0.00466222
Solyc02g067960	Mitochondrial transcription termination factor family protein (AHRD V3.3 *** O64531_ARATH)	86.5258	1.89642	0.54779	3.46194	0.00053629	0.0235921
Solyc08g079740	Leucine-rich receptor-like protein kinase family protein (AHRD V3.3 *** A0A0K9NNG1_ZOSMR)	334.394	1.89458	0.522721	3.62446	0.000289569	0.0155179
Solyc11g066820	Glucomannan 4-beta-mannosyltransferase 2 (AHRD V3.3 *** A0A1U8HBW8_CAPAN)	1210.89	1.8934	0.59329	3.19135	0.00141608	0.0459039
Solyc08g079510	IRK-interacting protein (AHRD V3.3 *** A0A2I4GUZ8_9ROSI)	506.6	1.89297	0.430944	4.39261	1.12e-05	0.00140313
Solyc02g077630	Receptor-like protein kinase (AHRD V3.3 *** A0A2R6QLC9_ACTCH)	220.38	1.87598	0.57883	3.24099	0.00119115	0.0407496
Solyc02g084720	beta-galactosidase 6	580.429	1.87556	0.361549	5.18756	2.13e-07	6.37e-05
Solyc11g044470	RNA-binding (RRM/RBD/RNP motifs) family protein (AHRD V3.3 *** Q67YS0_ARATH)	195.506	1.86176	0.58453	3.18506	0.00144722	0.0467497
Solyc07g056650	Interactor of constitutive active ROPS 1-like protein (AHRD V3.11 *** tr|A0A2K3NH99|A0A2K3NH99_TRIPR)	420.256	1.8525	0.484399	3.82433	0.00013113	0.00850141
Solyc09g091430	Pectate lyase (AHRD V3.11 *-* tr|A0A2G2W1U1|A0A2G2W1U1_CAPBA)	2432.3	1.84361	0.448788	4.10796	3.99e-05	0.00357548
Solyc01g110580	Small auxin up-regulated RNA5	323.185	1.82762	0.525617	3.47709	0.000506891	0.0228681
Solyc07g062730	Serine/Threonine-kinase pakA-like protein (AHRD V3.3 *-* AT3G15095.1)	494.98	1.8234	0.368678	4.94579	7.58e-07	0.000173596
Solyc12g099000	S-adenosylmethionine synthase (AHRD V3.3 *** A0A2G2VJM2_CAPBA)	1095.82	1.82223	0.383384	4.75303	2e-06	0.00037157
Solyc03g114730	O-fucosyltransferase (AHRD V3.3 *** A0A2P5EBU6_TREOI)	627.12	1.82107	0.427086	4.26395	2.01e-05	0.00208051
Solyc04g009180	TCP transcription factor 14	347.22	1.81546	0.437133	4.15312	3.28e-05	0.00305596
Solyc4.0|chr04|59980247|pt4056	Tubulin alpha chain	3069.03	1.81347	0.365406	4.96289	6.95e-07	0.00016589
Solyc08g065150	At2g26110 (AHRD V3.3 *-* O80986_ARATH)	164.599	1.8061	0.479627	3.76563	0.000166129	0.0101328
Solyc4.0|chr08|61395763|pt4082	Subtilisin-like protease 4	1607.46	1.80058	0.492488	3.65609	0.000256091	0.0144329
Solyc11g072990	3-ketoacyl-CoA synthase (AHRD V3.3 *** A0A2G3BA46_CAPCH)	425.552	1.79316	0.448679	3.99654	6.43e-05	0.00502872
Solyc01g096040	Eukaryotic aspartyl protease family protein (AHRD V3.11 *** tr|A0A072U5I5|A0A072U5I5_MEDTR)	1416.44	1.7859	0.306511	5.82654	5.66e-09	3.28e-06
Solyc04g082140	pectinesterase	957.376	1.77555	0.450529	3.94103	8.11e-05	0.00599786
Solyc01g096190	Ca2+-ATPase	426.643	1.76964	0.505688	3.49947	0.000466184	0.0217733
Solyc03g119690	Eukaryotic aspartyl protease family protein (AHRD V3.3 *** Q9C6M0_ARATH)	2050.17	1.76302	0.383266	4.59998	4.23e-06	0.000658357
Solyc05g005080	Endoglucanase (AHRD V3.3 *** A0A2G2V2B4_CAPBA)	1103.05	1.76224	0.380414	4.63243	3.61e-06	0.000582689
Solyc07g054170	Expansin-.1	483.2	1.7568	0.430895	4.07709	4.56e-05	0.00394498
Solyc02g088480	T-box transcription factor%2C putative (DUF863) (AHRD V3.3 *-* AT1G69360.1)	171.218	1.74583	0.537372	3.24882	0.00115884	0.0400129
Solyc06g074000	Eukaryotic aspartyl protease family protein, putative (AHRD V3.3 *** A0A061GZN2_THECC)	416.686	1.73646	0.417159	4.16258	3.15e-05	0.00297606
Solyc12g096900	Disease resistance protein (TIR-NBS-LRR class) family (AHRD V3.3 *-* A0A2U1LJH5_ARTAN)	1046.58	1.72591	0.524574	3.29012	0.00100145	0.0361087
Solyc02g062690	bHLH transcription factor 012	271.117	1.72052	0.515321	3.33873	0.000841624	0.0321099
Solyc09g009010	Glucomannan 4-beta-mannosyltransferase 2 (AHRD V3.3 *** A0A2G2YPQ3_CAPAN)	109.882	1.71747	0.531463	3.23158	0.00123107	0.0416543
Solyc12g010590	O-acyltransferase WSD1 (AHRD V3.11 *** tr|A0A2I0WMJ2|A0A2I0WMJ2_9ASPA)	681.51	1.71678	0.506134	3.39194	0.000693993	0.0279078
Solyc05g055400	Cytochrome P450 (AHRD V3.11 *** tr|A0A200Q2G7|A0A200Q2G7_9MAGN)	782.717	1.71631	0.437265	3.9251	8.67e-05	0.00632851
Solyc05g013220	3-ketoacyl-CoA synthase (AHRD V3.3 *** A0A2G2VLA8_CAPBA)	1099.47	1.70865	0.417522	4.09236	4.27e-05	0.00375232
Solyc01g110600	Unknown protein	147.834	1.70787	0.537092	3.17985	0.00147351	0.0471067
Solyc01g099600	heavy metal-associated isoprenylated plant protein 3-like (AHRD V3.3 *** A0A1S3XS77_TOBAC)	274.48	1.70754	0.49655	3.43882	0.000584256	0.0246931
Solyc04g071650	Cellulose synthase (AHRD V3.3 *** K4BTF5_SOLLC)	1418.45	1.69952	0.389668	4.36146	1.29e-05	0.00155664
Solyc06g065900	Serine-rich protein (AHRD V3.3 *** Q8L8M8_ARATH)	765.329	1.68095	0.417957	4.02181	5.78e-05	0.00466222
Solyc4.0|chr09|66857098|pt1395	Protein SULFUR DEFICIENCY-INDUCED 2	340.098	1.68027	0.358029	4.69311	2.69e-06	0.000457737
Solyc07g045440	Fasciclin-like arabinogalactan protein 2 (AHRD V3.3 *** A0A2G3BYC2_CAPCH)	1328.97	1.66581	0.281663	5.9142	3.33e-09	2.06e-06
Solyc08g006150	Gamma-glutamylcyclotransferase (AHRD V3.3 *** A0A2G2W469_CAPBA)	885.699	1.64861	0.266995	6.1747	6.63e-10	5.48e-07
Solyc03g006970	serine protease SBT2	804.524	1.64665	0.308218	5.34248	9.17e-08	3.15e-05
Solyc06g063240	O-fucosyltransferase family protein (AHRD V3.3 *** A0A061GA16_THECC)	944.075	1.63426	0.395792	4.1291	3.64e-05	0.00332653
Solyc4.0|chr03|64868572|pt1314	Alanine aminotransferase 2, mitochondrial	541.675	1.63164	0.380558	4.28748	1.81e-05	0.00191469
Solyc10g076710	Phosphoinositide phospholipase C (AHRD V3.3 *** O49950_SOLTU)	359.919	1.63078	0.493305	3.30583	0.000946952	0.0349769
Solyc06g075010	60 kDa chaperonin (AHRD V3.11 *** tr|B2IXD2|B2IXD2_NOSP7)	539.861	1.63048	0.402475	4.05114	5.1e-05	0.00427624
Solyc02g084390	Kinesin-like protein (AHRD V3.3 *** A0A2G3AA92_CAPAN)	512.62	1.62094	0.300206	5.39943	6.69e-08	2.38e-05
Solyc01g079580	Tetratricopeptide repeat (TPR)-like superfamily protein (AHRD V3.3 *** A0A2U1LZR6_ARTAN)	950.608	1.62026	0.37891	4.27611	1.9e-05	0.00200371
Solyc4.0|chr03|2737471|pt0749	Superoxide dismutase [Fe], chloroplastic	1994.79	1.61303	0.357904	4.50689	6.58e-06	0.00090356
Solyc08g067260	3-ketoacyl-CoA synthase (AHRD V3.11 *** tr|A0A1U8DS82|A0A1U8DS82_CAPAN)	1735.27	1.60993	0.500436	3.21705	0.00129515	0.0431915
Solyc08g079840	Subtilisin-like protease (AHRD V3.11 *** tr|Q9LWA3|Q9LWA3_SOLLC)	1452.03	1.58643	0.474624	3.3425	0.000830278	0.0318737
Solyc11g066320	Exostosin family protein (AHRD V3.3 *** A0A2U1P7C1_ARTAN)	314.518	1.57855	0.407771	3.87116	0.00010832	0.00743881
Solyc04g007460	Phox/Bem1p (AHRD V3.11 *** tr|A0A200QUY9|A0A200QUY9_9MAGN)	187.288	1.57535	0.479774	3.28353	0.00102517	0.036415
Solyc4.0|chr08|58773808|pt4693	ABC transporter B family member 2	627.601	1.57505	0.39675	3.96987	7.19e-05	0.00550987
Solyc07g041730	MOB kinase activator family (AHRD V3.3 *** A0A2U1N847_ARTAN)	244.537	1.57037	0.458199	3.42726	0.000609696	0.0254217
Solyc06g082610	Receptor-like kinase (AHRD V3.11 *** tr|G7K0V8|G7K0V8_MEDTR)	581.768	1.56187	0.381485	4.09417	4.24e-05	0.00374085
Solyc03g120710	Late embryogenesis abundant protein (AHRD V3.3 *** A0A200PP54_9MAGN)	639.471	1.55939	0.408141	3.82072	0.000133062	0.00859662
Solyc08g066840	tonoplast intrinsic protein 4.1	720.239	1.54951	0.450371	3.44051	0.000580614	0.0246356
Solyc04g055160	Alpha-ketoglutarate-dependent dioxygenase alkB-like protein 2 (AHRD V3.3 *** A0A2G2X511_CAPBA)	278.538	1.5478	0.421795	3.66955	0.000242979	0.01382
Solyc08g082170	Pectin lyase-like superfamily protein (AHRD V3.3 *** A0A2U1LXC7_ARTAN)	1036.51	1.54408	0.456525	3.38225	0.000718943	0.0285453
Solyc4.0|chr01|76712503|pt0134	Transcription factor UNE10	484.935	1.54149	0.34467	4.47235	7.74e-06	0.00102464
Solyc04g078540	Cysteine proteinase RD21a (AHRD V3.11 *** tr|A0A2G3CPV2|A0A2G3CPV2_CAPCH)	184.006	1.5384	0.437925	3.51292	0.000443205	0.0211791
Solyc02g068140	Major facilitator superfamily protein (AHRD V3.3 *** A0A2U1PZJ0_ARTAN)	466.805	1.53584	0.441943	3.47519	0.000510484	0.0229743
Solyc06g005230	Receptor-like protein kinase THESEUS.1	173.264	1.53369	0.446865	3.43211	0.000598914	0.0251816
Solyc03g118510	Ovary receptor kinase 27 (AHRD V3.3 *** S4WIQ7_SOLCH)	579.404	1.53357	0.355028	4.31958	1.56e-05	0.00175672
Solyc02g088100	expansin precursor 5	2142	1.52716	0.405037	3.77041	0.000162977	0.0100922
Solyc01g109590	Protein kinase domain (AHRD V3.3 *** A0A200Q940_9MAGN)	176.228	1.52549	0.378841	4.02674	5.66e-05	0.00466073
Solyc01g067295	Fruit-specific protein (AHRD V3.3 *** A0A2G2VKF4_CAPBA)	705.124	1.52127	0.466191	3.2632	0.00110161	0.0384161
Solyc04g078390	F-box protein GID2 (AHRD V3.3 *** A0A2G2ZRI1_CAPAN)	1135.82	1.51416	0.458773	3.30046	0.000965262	0.0354414
Solyc12g010050	DNA-3-methyladenine glycosylase I (AHRD V3.3 *** A0A2I0WS59_9ASPA)	487.626	1.51322	0.350886	4.31257	1.61e-05	0.00180032
Solyc01g101060	S-adenosyl-L-methionine synthetase	4644.49	1.51292	0.333338	4.53868	5.66e-06	0.000826469
Solyc03g121180	GDSL esterase/lipase (AHRD V3.3 *** A0A2G3D0P9_CAPCH)	3827.22	1.50668	0.399876	3.76788	0.000164641	0.0101085
Solyc01g091530	Fasciclin-like arabinogalactan protein (AHRD V3.11 *** tr|E3WHD6|E3WHD6_9ROSI)	1359.45	1.50433	0.349285	4.3069	1.66e-05	0.00182725
Solyc03g120470	tonoplast intrinsic protein 2.2	3637.34	1.50388	0.337012	4.4624	8.1e-06	0.00105831
Solyc01g102310	60S ribosomal protein L34 (AHRD V3.3 *-* A0A2G2VNY7_CAPBA)	792.215	1.50095	0.288068	5.21039	1.88e-07	5.82e-05
Solyc07g007980	Protein kinase 2B (AHRD V3.3 *** A0A2K3PCK5_TRIPR)	235.872	1.49307	0.429266	3.4782	0.000504795	0.0228681
Solyc04g055170	annexin p35	371.026	1.48596	0.439438	3.38149	0.00072094	0.0285616
Solyc03g082580	6-phosphogluconolactonase (AHRD V3.3 *** B6UAK0_MAIZE)	946.216	1.48085	0.419608	3.52912	0.000416945	0.0203984
Solyc07g006220	UDP-glucuronate 4-epimerase 4 (AHRD V3.3 *** A0A1U8F5Z6_CAPAN)	1448.8	1.47892	0.463394	3.1915	0.00141537	0.0459039
Solyc06g083080	Pathogenic type III effector avirulence factor Avr AvrRpt-cleavage: cleavage site protein (AHRD V3.3 *** Q8LEL0_ARATH)	143.752	1.47199	0.460444	3.1969	0.00138915	0.0453479
Solyc08g067030	DUF642 domain-containing protein (AHRD V3.3 *** A0A1Q3BRG3_CEPFO)	4433.28	1.46423	0.389497	3.75929	0.000170397	0.010359
Solyc02g084710	Thioredoxin (AHRD V3.3 *** A0A1U8FW99_CAPAN)	348.29	1.45748	0.401195	3.63286	0.000280301	0.0153268
Solyc06g150130	Dof zinc finger protein PBF (AHRD V3.3 *** A0A2G2WLZ1_CAPBA)	1468.46	1.44863	0.340367	4.25609	2.08e-05	0.0021194
Solyc10g081720	Fasciclin-like arabinogalactan protein 17 (AHRD V3.3 *** A0A2G3AVK5_CAPCH)	723.448	1.44272	0.369202	3.90766	9.32e-05	0.00659929
Solyc03g120490	DNA-directed RNA polymerase subunit beta (AHRD V3.3 *** AT3G16200.1)	234.277	1.43983	0.428914	3.35692	0.000788172	0.0305738
Solyc01g105800	MADS-box protein JOINTLESS (AHRD V3.3 *** A0A2G3AWN8_CAPCH)	336.787	1.43705	0.367764	3.90752	9.32e-05	0.00659929
Solyc02g090070	BTB/POZ domain-containing protein (AHRD V3.3 *** A0A2G3D8Z6_CAPCH)	681.566	1.4296	0.33317	4.29091	1.78e-05	0.00189624
Solyc11g010200	14-3-3 family protein AF079104	806.804	1.42866	0.392073	3.64387	0.000268565	0.0148688
Solyc03g013160	Amino acid transporter (AHRD V3.11 *** tr|A0A200QES2|A0A200QES2_9MAGN)	279.726	1.42821	0.428349	3.33422	0.000855394	0.032435
Solyc02g080640	adenylyl-sulfate reductase	1213.37	1.42593	0.436149	3.26937	0.00107786	0.0379234
Solyc05g014260	Two-component response regulator (AHRD V3.3 *** A0A2G3B918_CAPCH)	264.159	1.42015	0.440726	3.22229	0.00127168	0.042794
Solyc07g007755	Defensin protein (AHRD V3.11 *** tr|B1N681|B1N681_SOLPI)	923.049	1.41195	0.392922	3.59347	0.000326301	0.0169475
Solyc11g069800	Allene oxide synthase, chloroplastic (AHRD V3.3 *** A0A2G2YI94_CAPAN)	463.446	1.41037	0.443351	3.18116	0.00146688	0.0471019
Solyc11g008630	HXXXD-type acyl-transferase family protein (AHRD V3.3 *** A0A2U1LG13_ARTAN)	726.865	1.40783	0.418302	3.36559	0.0007638	0.0298785
Solyc07g063130	Protein kinase domain (AHRD V3.3 *** A0A200QBC6_9MAGN)	473.941	1.40058	0.346864	4.03784	5.39e-05	0.00446543
Solyc02g093640	Very-long-chain 3-oxoacyl-CoA reductase (AHRD V3.3 *** A0A2U1QI70_ARTAN)	906.478	1.38972	0.41917	3.3154	0.000915121	0.0338686
Solyc4.0|chr06|42362348|pt2263	Large ribosomal subunit protein uL29c	1086.86	1.38423	0.400756	3.45405	0.000552225	0.0238128
Solyc04g079930	Histone deacetylase complex subunit (AHRD V3.3 *** Q9C9Q1_ARATH)	328.652	1.36278	0.414096	3.29098	0.000998396	0.0361087
Solyc01g098760	Heavy metal-associated isoprenylated plant protein (AHRD V3.3 *-* A0A2R6PK24_ACTCH)	1612.85	1.34962	0.243877	5.53402	3.13e-08	1.23e-05
Solyc08g076670	SNARE associated Golgi protein (AHRD V3.3 *** A0A200PXG4_9MAGN)	459.086	1.34141	0.333505	4.02216	5.77e-05	0.00466222
Solyc04g005690	SWAP (Suppressor-of-White-APricot)/surp domain-containing protein (AHRD V3.3 *** F4HW92_ARATH)	774.999	1.33585	0.387785	3.44483	0.000571421	0.024357
Solyc02g082080	Copper transporter (AHRD V3.3 *** E9LK45_VITVI)	951.54	1.32969	0.385016	3.45359	0.000553176	0.0238128
Solyc04g079830	Homeobox protein BEL1-like protein (AHRD V3.11 *** tr|A0A2G2X0S6|A0A2G2X0S6_CAPBA)	747.642	1.31252	0.324343	4.0467	5.19e-05	0.00433859
Solyc05g012510	Alpha-1,4 glucan phosphorylase (AHRD V3.3 *** A0A2G2VL62_CAPBA)	1251.04	1.30873	0.29994	4.36331	1.28e-05	0.00155664
Solyc06g072040	CONSTANS interacting protein 2a	2570.24	1.30184	0.367439	3.54301	0.000395591	0.0195872
Solyc04g079120	Protein phosphatase 2C family protein (AHRD V3.3 *** A0A2U1LUI4_ARTAN)	394.903	1.29664	0.359955	3.60224	0.000315484	0.0165714
Solyc04g071040	Regulator of chromosome condensation (RCC1) family protein (AHRD V3.3 *** A0A1P8B4Z7_ARATH)	577.977	1.2928	0.357694	3.61426	0.00030121	0.0160489
Solyc08g075680	Ribonuclease P protein subunit P38-like protein Chr5:21499899-21502235 FORWARD LENGTH=720 201606 (AHRD V3.11 *-* AT5G53020.9)	393.53	1.28759	0.362484	3.55213	0.000382123	0.0190979
Solyc05g005170	Pectin lyase-like superfamily protein (AHRD V3.11 *** tr|O22699|O22699_ARATH)	677.642	1.28408	0.252966	5.07611	3.85e-07	0.000106616
Solyc04g078190	DUF620 domain-containing protein (AHRD V3.3 *** A0A1Q3D2E6_CEPFO)	234.179	1.28367	0.40512	3.1686	0.00153173	0.0483856
Solyc02g081150	serine/arginine repetitive matrix-like protein (AHRD V3.3 *** AT4G22190.1)	742.76	1.27751	0.351941	3.62991	0.000283523	0.0153268
Solyc09g075560	Hexosyltransferase (AHRD V3.3 *** A0A2G3BWD5_CAPCH)	536.437	1.27338	0.382829	3.32625	0.00088024	0.033221
Solyc11g062130	ADP/ATP translocator	2490.87	1.26974	0.265794	4.77717	1.78e-06	0.000336363
Solyc02g070540	DUF642 domain-containing protein (AHRD V3.3 *** A0A1Q3DKA7_CEPFO)	590.864	1.26048	0.396342	3.18028	0.00147132	0.0471067
Solyc04g008730	Alpha-galactosidase (AHRD V3.3 *** K4BP29_SOLLC)	753.172	1.26029	0.360109	3.49974	0.000465718	0.0217733
Solyc10g011820	Delta(8)-fatty-acid desaturase (AHRD V3.11 *** tr|A0A2G3BES8|A0A2G3BES8_CAPCH)	606.698	1.24959	0.324981	3.84512	0.000120494	0.00806567
Solyc01g112260	hypothetical protein (AHRD V3.3 *-* AT4G35320.1)	381.862	1.24392	0.367159	3.38796	0.00070414	0.0281383
Solyc05g009470	Glycoside hydrolase family .1	3553.78	1.24318	0.303995	4.08947	4.32e-05	0.00378151
Solyc04g078520	Transcription factor MYC/MYB domain-containing protein (AHRD V3.3 *** A0A2U1MUV3_ARTAN)	343.292	1.23674	0.382427	3.23393	0.00122097	0.0414639
Solyc02g077080	Protein trichome birefringence-like 40 (AHRD V3.3 *** A0A2G2VBM9_CAPBA)	748.582	1.23449	0.375556	3.2871	0.00101226	0.0361087
Solyc02g082140	galactan beta-1,4-galactosyltransferase GALS3 (AHRD V3.3 *** A0A2I4EYQ4_9ROSI)	514.233	1.23228	0.309273	3.98446	6.76e-05	0.00522956
Solyc07g062580	TPR repeat-containing thioredoxin TT.1	695.157	1.22308	0.295816	4.13461	3.56e-05	0.00327435
Solyc4.0|chr02|40603779|pt1782	Protein DEHYDRATION-INDUCED 19	429.531	1.22183	0.322894	3.78399	0.000154335	0.00972939
Solyc01g087210	Cellulose synthase (AHRD V3.3 *** M1A916_SOLTU)	1867.23	1.22135	0.291094	4.19571	2.72e-05	0.00266863
Solyc12g056800	Oxidoreductase (AHRD V3.3 *** A0A200QCB4_9MAGN)	675.489	1.21813	0.35361	3.44484	0.000571398	0.024357
Solyc02g070440	Katanin p60 ATPase-containing subunit (AHRD V3.3 *** A0A1Y1IFT3_KLENI)	541.189	1.21274	0.302007	4.01561	5.93e-05	0.00470298
Solyc03g123830	D-3-phosphoglycerate dehydrogenase (AHRD V3.11 *** tr|A0A1U8G334|A0A1U8G334_CAPAN)	653.554	1.20536	0.336793	3.57894	0.000344986	0.0176705
Solyc02g088910	Ninja-family protein AFP3 (AHRD V3.3 *** A0A1J3DL53_NOCCA)	581.995	1.19905	0.34703	3.45518	0.000549924	0.0238128
Solyc12g100060	Zinc finger A20 and A.1	1779.11	1.19573	0.339568	3.52132	0.000429406	0.0206806
Solyc02g072180	RAB GTPase (AHRD V3.3 *** A0A2U1Q460_ARTAN)	352.759	1.18734	0.340067	3.49149	0.000480332	0.0221
Solyc12g088750	Protein kinase domain (AHRD V3.3 *** A0A200QZD6_9MAGN)	380.411	1.18422	0.372052	3.18294	0.00145789	0.0469625
Solyc02g077090	Protein CHUP1, chloroplastic (AHRD V3.11 *-* tr|A0A2G3D559|A0A2G3D559_CAPCH)	757.062	1.17784	0.249854	4.71412	2.43e-06	0.000432812
Solyc05g008060	SlPIN4	1910.21	1.17716	0.364382	3.23058	0.0012354	0.0417247
Solyc11g069460	Double-stranded RNA-binding protein 2 (AHRD V3.3 *** A0A2G2VQC6_CAPBA)	325.194	1.14118	0.346975	3.28893	0.00100568	0.0361087
Solyc01g104660	Plant/F1M20-13 protein (AHRD V3.3 *** A0A072UZK1_MEDTR)	535.083	1.13595	0.341924	3.32223	0.000893018	0.0333889
Solyc01g088660	FCS-Like Zinc finger 3 (AHRD V3.3 *** FLZ3_ARATH)	723.991	1.12653	0.313902	3.58879	0.000332213	0.0171585
Solyc01g111830	Methyltransferase (AHRD V3.3 *** O24154_TOBAC)	2179.17	1.10442	0.241181	4.57921	4.67e-06	0.000709367
Solyc08g077240	S-adenosyl-L-methionine-dependent methyltransferases superfamily protein (AHRD V3.3 *** A0A2U1NM08_ARTAN)	1178.94	1.08501	0.331717	3.27088	0.00107214	0.0377969
Solyc02g094390	S-acyltransferase (AHRD V3.3 *** A0A1U8FK29_CAPAN)	448.339	1.0815	0.3221	3.35765	0.000786079	0.0305566
Solyc10g085910	Heavy metal transport/detoxification superfamily protein (AHRD V3.3 *-* B6T8A4_MAIZE)	1046.75	1.07349	0.254525	4.21761	2.47e-05	0.0024482
Solyc11g009080	DAHP synthase.1	4263.79	1.0719	0.282782	3.79056	0.000150309	0.0095446
Solyc05g054730	Metal tolerance protein .1	649.495	1.07146	0.328083	3.26581	0.0010915	0.0383306
Solyc4.0|chr07|65237641|pt0826	Basic leucine zipper 61	711.567	1.06935	0.27745	3.85421	0.000116105	0.00781194
Solyc10g084280	SUN-like protein 29	996.725	1.06112	0.314998	3.36866	0.000755338	0.0297356
Solyc02g087190	Peroxidase (AHRD V3.3 *** K4BBM6_SOLLC)	924.744	1.0588	0.246297	4.29886	1.72e-05	0.00186156
Solyc01g098040	S-adenosyl-L-methionine-dependent methyltransferases superfamily protein (AHRD V3.3 *** Q9MAA9_ARATH)	523.597	1.0461	0.310757	3.36631	0.000761808	0.0298635
Solyc11g071640	Glycosyl hydrolase family protein (AHRD V3.3 *** A0A1P8BG25_ARATH)	2879.33	1.03914	0.323025	3.21692	0.00129576	0.0431915
Solyc12g056220	plasma membrane intrinsic protein 1.3	6447.06	1.03656	0.207218	5.00226	5.67e-07	0.000141978
Solyc08g061100	Cellulose synthase (AHRD V3.3 *** K4CKQ2_SOLLC)	3002.47	1.0214	0.283644	3.60099	0.000317008	0.0166044
Solyc07g065710	Protein kinase G11A (AHRD V3.3 *** A0A2G2WFE7_CAPBA)	1393.84	1.00939	0.298612	3.38028	0.000724116	0.0285671
Solyc02g082120	DNA-3-methyladenine glycosylase I (AHRD V3.3 *** B6TPB7_MAIZE)	1416.15	1.00797	0.272476	3.69929	0.000216203	0.0125669
Solyc12g044860	ethylene-responsive RNA helicase	478.371	-1.00421	0.299962	-3.34779	0.000814582	0.031336
Solyc12g005950	CO.1	356.793	-1.00877	0.309061	-3.26396	0.00109865	0.0384161
Solyc11g066440	lethal leaf spot 1	820.963	-1.01535	0.291877	-3.47868	0.000503882	0.0228681
Solyc03g025800	Heavy metal-associated isoprenylated plant protein (AHRD V3.3 *-* A0A2R6RWA7_ACTCH)	592.954	-1.03225	0.273843	-3.76949	0.000163584	0.0100922
Solyc07g053180	Outer arm dynein light chain.1	606.218	-1.04959	0.26555	-3.95254	7.73e-05	0.00580481
Solyc02g078550	RNA polymerase II C-terminal domain phosphatase-like.1	509.051	-1.05357	0.299044	-3.52313	0.000426481	0.020647
Solyc00g500294	Unknown protein	792.066	-1.06797	0.308778	-3.45871	0.000542764	0.0237623
Solyc09g005980	Serine/arginine-rich-splicing factor RS2Z32 (AHRD V3.3 *-* A0A0M9UMT6_NICAT)	1108.68	-1.08573	0.283698	-3.82707	0.000129675	0.00846632
Solyc06g071920	Glyceraldehyde-3-phosphate dehydrogenase (AHRD V3.11 *** tr|A0A0F7JJ49|A0A0F7JJ49_NICBE)	4491.42	-1.08742	0.248196	-4.3813	1.18e-05	0.00146806
Solyc03g113270	LEVAHOX1G L.esculentum homeobox	954.567	-1.09931	0.314512	-3.49529	0.00047354	0.0219509
Solyc01g150176	Gibberellin regulated protein (AHRD V3.11 *** tr|A0A200Q364|A0A200Q364_9MAGN)	4293.97	-1.10861	0.319749	-3.46713	0.000526054	0.0234473
Solyc09g075020	ABC transporter C family member 4 (AHRD V3.3 *** A0A2G2ZW52_CAPAN)	995.33	-1.13618	0.332544	-3.41663	0.000634016	0.0259852
Solyc09g092670	Cytochrome (AHRD V3.3 *** A0A1U8G4E5_CAPAN)	801.902	-1.13837	0.325423	-3.49811	0.000468562	0.0218293
Solyc06g062900	Transcription initiation factor TFIID subunit 12 (AHRD V3.3 *** A0A1U8HBM7_CAPAN)	864.498	-1.14063	0.357894	-3.18705	0.00143731	0.0465106
Solyc04g005200	2-succinyl-6-hydroxy-2,4-cyclohexadiene-1-carboxylate synthase (AHRD V3.3 *** A0A1V0LBF9_9ENTR)	380.409	-1.14433	0.348089	-3.28745	0.00101098	0.0361087
Solyc09g090610	Ribosomal protein L17 (AHRD V3.3 *** Q5I7K4_WHEAT)	835.577	-1.15178	0.296364	-3.88638	0.000101751	0.00709273
Solyc03g113430	Protein NRT1/ PTR FAMILY 2.9 (AHRD V3.3 *** A0A2G2WRK6_CAPBA)	286.398	-1.18176	0.353658	-3.34153	0.00083319	0.0319195
Solyc09g098580	GTP pyrophosphokinase, (P)ppGpp synthetase II Guanosine-3',5'-bis(Diphosphate) 3'-pyrophosphohydrolase (AHRD V3.3 *** A0A2D1JZR2_9GAMM)	1447.34	-1.19544	0.313791	-3.80967	0.00013915	0.00892773
Solyc02g070385	Unknown protein	681.511	-1.19848	0.370348	-3.23609	0.00121181	0.0412281
Solyc06g016750	Nuclear factor Y, subunit C10 (AHRD V3.3 *-* A0A1P8AN83_ARATH)	528.591	-1.20364	0.347586	-3.46286	0.000534461	0.0235921
Solyc12g017430	ENTH/ANTH/VHS superfamily protein (AHRD V3.11 *-* tr|A0A2U1N0Z9|A0A2U1N0Z9_ARTAN)	523.229	-1.20809	0.33093	-3.65059	0.000261638	0.0146565
Solyc4.0|chr04|23561541|pt5517	Peptide chain release factor PrfB1, chloroplastic	700.687	-1.21507	0.344562	-3.52642	0.000421222	0.0204995
Solyc11g045225	Ankyrin repeat-containing protein (AHRD V3.3 *-* A0A1J3FST8_NOCCA)	558.317	-1.2371	0.307445	-4.02383	5.73e-05	0.00466222
Solyc05g051560	Mitochondrial substrate carrier family protein (AHRD V3.11 *** tr|A0A1P8BDA7|A0A1P8BDA7_ARATH)	286.594	-1.26151	0.393026	-3.20974	0.00132857	0.0440274
Solyc11g005020	Protein translocase subunit SecA (AHRD V3.3 *** A0A1J7H8J9_LUPAN)	525.137	-1.26878	0.259268	-4.8937	9.9e-07	0.000215869
Solyc01g010470	5'-AMP-activated protein kinase subunit beta-2 (AHRD V3.3 *-* A0A1J3HGR2_NOCCA)	453.498	-1.27874	0.274066	-4.6658	3.07e-06	0.000508943
Solyc10g084740	rRNA-processing PIN domain protein (AHRD V3.3 *** A0A2K3MY48_TRIPR)	301.798	-1.28046	0.359417	-3.56261	0.00036719	0.0186023
Solyc00g277510	Photosystem II protein D1 (AHRD V3.11 *** tr|A0A1U8QBZ9|A0A1U8QBZ9_CAPAN)	9270.23	-1.29658	0.404482	-3.20554	0.00134809	0.0442414
Solyc00g500130	Photosystem II protein .1	9270.23	-1.29658	0.404482	-3.20554	0.00134809	0.0442414
Solyc00g500200	Photosystem II protein .1	9270.23	-1.29658	0.404482	-3.20554	0.00134809	0.0442414
Solyc00g500296	Photosystem II protein .1	9270.23	-1.29658	0.404482	-3.20554	0.00134809	0.0442414
Solyc00g500329	Photosystem II protein .1	9270.23	-1.29658	0.404482	-3.20554	0.00134809	0.0442414
Solyc4.0|chr05|1527166|pt1939	Thioredoxin H2	400.793	-1.2981	0.385494	-3.36738	0.000758871	0.0298114
Solyc4.0|chr04|60787690|pt3866	QWRF motif-containing protein 2	5023.66	-1.29892	0.399161	-3.25413	0.0011374	0.0395679
Solyc09g047910	Lysine ketoglutarate reductase trans-splicing-like protein, putative (DUF707) (AHRD V3.11 *** tr|A0A1P8B5N9|A0A1P8B5N9_ARATH)	452.54	-1.29894	0.34635	-3.75036	0.000176579	0.0105959
Solyc10g018530	DNA mismatch repair protein MutS (AHRD V3.3 *** A0A200QBI0_9MAGN)	729.42	-1.30267	0.355209	-3.66733	0.000245101	0.013898
Solyc11g068950	BEL1-like homeodomain protein.1	386.964	-1.31077	0.37816	-3.46618	0.000527905	0.0234734
Solyc03g111710	BTB/POZ and TAZ domain-containing protein 2 (AHRD V3.3 *** A0A2G2X8F9_CAPBA)	2047.32	-1.33685	0.402144	-3.3243	0.000886413	0.0333385
Solyc02g091510	GDP-L-galactose phosphorylase.1	1100.66	-1.3537	0.393674	-3.43865	0.000584633	0.0246931
Solyc06g071460	Exosome complex component rrp40-like protein (AHRD V3.3 *** A0A2K3PBT7_TRIPR)	206.719	-1.35398	0.390429	-3.46793	0.000524493	0.0234341
Solyc4.0|chr07|1468494|pt1294	Zinc finger protein CONSTANS-LIKE 5	438.702	-1.3603	0.393971	-3.4528	0.000554802	0.0238128
Solyc04g150104	Kirola (AHRD V3.3 *** A0A2G2WRW0_CAPBA)	1385.84	-1.36252	0.293642	-4.64005	3.48e-06	0.000566545
Solyc00g500039	Ycf15 (AHRD V3.3 *-* A0A346JLD3_9ASTE)	1348.14	-1.37324	0.41785	-3.28645	0.0010146	0.0361087
Solyc00g500044	30S ribosomal protein S2, chloroplastic (AHRD V3.3 *** I6N946_DATST)	1348.14	-1.37324	0.41785	-3.28645	0.0010146	0.0361087
Solyc00g500083	Ycf15 (AHRD V3.3 *-* A0A346JLD3_9ASTE)	1348.14	-1.37324	0.41785	-3.28645	0.0010146	0.0361087
Solyc00g500301	Ycf15 (AHRD V3.3 *-* A0A346JLD3_9ASTE)	1348.14	-1.37324	0.41785	-3.28645	0.0010146	0.0361087
Solyc00g500325	Ycf15 (AHRD V3.3 *-* A0A346JLD3_9ASTE)	1348.14	-1.37324	0.41785	-3.28645	0.0010146	0.0361087
Solyc10g005840	Farnesyl pyrophosphate synthase (AHRD V3.3 *** S4S9J9_MANIN)	577.828	-1.38656	0.30706	-4.51561	6.31e-06	0.00088018
Solyc01g094220	NAD(P)-binding Rossmann-fold superfamily protein (AHRD V3.3 *** A0A2U1PI94_ARTAN)	169.653	-1.43758	0.393569	-3.65266	0.000259539	0.014583
Solyc4.0|chr09|2141077|pt0161	Wall-associated receptor kinase-like 20	485.272	-1.45879	0.372848	-3.91255	9.13e-05	0.00653814
Solyc03g097830	Poly(A) polymerase I (AHRD V3.3 *** A0A1J3FW86_NOCCA)	243.943	-1.4713	0.409337	-3.59434	0.000325217	0.0169387
Solyc07g009380	Xyloglucan endotransglucosylase/hydrolase (AHRD V3.11 *** tr|Q9FZ05|Q9FZ05_SOLLC)	257.518	-1.49614	0.411871	-3.63253	0.000280652	0.0153268
Solyc01g017050	Carotenoid cleavage dioxygenase.1	817.3	-1.51838	0.459643	-3.30338	0.000955252	0.0352133
Solyc02g087060	WAT1-related protein (AHRD V3.3 *** K4BBL3_SOLLC)	497.334	-1.52544	0.462331	-3.29946	0.000968707	0.0354976
Solyc10g047410	Photosystem II CP43 reaction center protein (AHRD V3.3 *-* A0A2S0SUS0_9FABA)	3139.07	-1.53062	0.438031	-3.49431	0.000475282	0.0219768
Solyc05g013630	protein kreg.1	1586.67	-1.53275	0.395163	-3.87879	0.000104977	0.007263
Solyc06g034290	Glycerol-3-phosphate transporter 1-like protein (AHRD V3.3 *** A0A2K3PR18_TRIPR)	263.765	-1.57515	0.469628	-3.35404	0.000796423	0.0308294
Solyc01g097600	Pseudouridine synthase family protein (AHRD V3.3 *-* A0A2U1NRB8_ARTAN)	262.354	-1.59095	0.409844	-3.88184	0.000103669	0.00719937
Solyc11g069700	Elongation factor 1-alpha (AHRD V3.3 *** A0A1U8EL12_CAPAN)	739.43	-1.60517	0.440513	-3.64386	0.000268583	0.0148688
Solyc08g082120	Methanol inducible protein (AHRD V3.3 *** D1MAX5_NICBE)	832.858	-1.60779	0.464462	-3.46162	0.000536935	0.0235921
Solyc4.0|chr09|60674081|pt0802	Cytochrome P450 94A1	220.146	-1.61554	0.455436	-3.54724	0.000389286	0.0194036
Solyc12g062800	Unknown protein	272.95	-1.63651	0.381386	-4.29096	1.78e-05	0.00189624
Solyc00g500345	ATP synthase subunit alpha (AHRD V3.3 *** A0A2G3AS26_CAPCH)	180.701	-1.64112	0.504462	-3.25321	0.0011411	0.0396222
Solyc08g067160	Alpha/beta-Hydrolases superfamily protein (AHRD V3.3 *** A0A2U1QI56_ARTAN)	1199.46	-1.64987	0.37301	-4.42312	9.73e-06	0.00123551
Solyc09g008780	Sulfite exporter TauE/SafE family protein (AHRD V3.3 *** A0A2U1KFX4_ARTAN)	1506.85	-1.65566	0.505817	-3.27324	0.00106323	0.0376949
Solyc08g079870	subtilisin	347.343	-1.71351	0.461335	-3.71425	0.000203804	0.0119773
Solyc02g081170	plastid-lipid-associated protein, chloroplastic-like (AHRD V3.11 *** tr|A0A2I4EU43|A0A2I4EU43_9ROSI)	1905.26	-1.78041	0.412945	-4.3115	1.62e-05	0.00180032
Solyc04g007980	2-oxoglutarate (2OG) and Fe(II)-dependent oxygenase superfamily protein (AHRD V3.3 *** O80850_ARATH)	280.227	-1.7927	0.381767	-4.6958	2.66e-06	0.000455936
Solyc09g092500	UDP-glycosyltransferase 75.1	212.875	-1.81513	0.464782	-3.90533	9.41e-05	0.00663227
Solyc4.0|chr06|8071767|pt0904	Myosin-9	2243.56	-1.82663	0.515612	-3.54264	0.000396138	0.0195872
Solyc01g099380	SART.1	81.7206	-1.82726	0.533665	-3.42399	0.0006171	0.0255408
Solyc05g055750	WRKY transcription factor 34	209.026	-1.82732	0.574134	-3.18274	0.00145887	0.0469625
Solyc05g007470	P-loop containing nucleoside triphosphate hydrolases superfamily protein (AHRD V3.3 *** A0A2U1QF48_ARTAN)	412.626	-1.84143	0.507104	-3.63126	0.000282038	0.0153268
Solyc04g007540	Protein DETOXIFICATION (AHRD V3.3 *** A0A218W6C6_PUNGR)	94.7377	-1.85919	0.55507	-3.34948	0.000809643	0.0312108
Solyc04g077030	Xylulose kinase (AHRD V3.3 *** A0A2G2X084_CAPBA)	230.967	-1.86835	0.440971	-4.2369	2.27e-05	0.0022838
Solyc4.0|chr10|1126847|pt4621	Cyclic nucleotide-gated ion channel 4	203.224	-1.87289	0.487589	-3.84112	0.000122475	0.00810194
Solyc01g081160	Beta-glucosidase .1	224.164	-1.88203	0.500889	-3.75737	0.000171709	0.0104046
Solyc02g150130	60S ribosomal protein L32 (AHRD V3.11 *** tr|A0A2G2XE07|A0A2G2XE07_CAPBA)	344.747	-1.9626	0.45648	-4.29941	1.71e-05	0.00186156
Solyc04g007390	Protein kinase family protein (AHRD V3.3 *** A0A1P8BDJ0_ARATH)	167.075	-1.96397	0.519237	-3.78241	0.000155318	0.00972939
Solyc12g042380	Stress up-regulated Nod 19 (AHRD V3.3 *** A0A200R3S5_9MAGN)	704.441	-1.97497	0.465466	-4.243	2.21e-05	0.00223471
Solyc04g077270	G-type lectin S-receptor-like serine/threonine-protein kinase (AHRD V3.3 *** A0A1U8GJN2_CAPAN)	220.239	-2.00065	0.460056	-4.3487	1.37e-05	0.00159699
Solyc03g093540	Ethylene-responsive transcription factor 5 (AHRD V3.3 *** ERF5_TOBAC)	469.909	-2.0015	0.560146	-3.57317	0.000352682	0.0180149
Solyc02g082770	Phosphoinositide phosphatase family protein (AHRD V3.3 *-* A0A2U1LC37_ARTAN)	173.569	-2.01622	0.401452	-5.02232	5.11e-07	0.000133322
Solyc05g051850	putative myo-inositol-1-phosphatase	609.849	-2.0355	0.417552	-4.87483	1.09e-06	0.000232095
Solyc4.0|chr11|7693978|pt1088	F-box protein CPR1	119.171	-2.05902	0.566092	-3.63725	0.000275564	0.0151617
Solyc07g007170	RING/U-box superfamily protein (AHRD V3.3 *** AT2G15580.2)	290.288	-2.06383	0.412362	-5.00491	5.59e-07	0.000141978
Solyc02g063440	Unknown protein	84.7843	-2.06875	0.581938	-3.55493	0.000378078	0.0190498
Solyc01g111050	COBRA-like protein (AHRD V3.3 *** K4B3W8_SOLLC)	468.312	-2.09947	0.37995	-5.52566	3.28e-08	1.27e-05
Solyc07g066040	RNA polymerase II elongation factor (AHRD V3.3 *** AT5G56120.1)	104.153	-2.12897	0.511452	-4.16261	3.15e-05	0.00297606
Solyc09g066080	Protein BREAST CANCER SUSCEPTIBILITY 1-like protein (AHRD V3.3 *** A0A1J3EMZ5_NOCCA)	101.175	-2.16703	0.621046	-3.48932	0.000484248	0.0222251
Solyc05g006850	Thioredoxin (AHRD V3.3 *** A0A1U8EXB1_CAPAN)	435.184	-2.17808	0.363878	-5.98574	2.15e-09	1.38e-06
Solyc01g099370	Calcium-dependent lipid-binding (CaLB domain) family protein (AHRD V3.3 *-* F4JK83_ARATH)	348.075	-2.20575	0.597926	-3.689	0.000225139	0.0130454
Solyc02g086458	titin isoform X2 (AHRD V3.11 *-* XP_010316302.1)	828.601	-2.22244	0.48061	-4.62421	3.76e-06	0.000601071
Solyc09g018900	Unknown protein	97.2236	-2.2381	0.654998	-3.41696	0.000633243	0.0259852
Solyc06g068500	Chaperone protein DnaJ (AHRD V3.3 *** A0A2G2WQF7_CAPBA)	353.52	-2.42615	0.707453	-3.42941	0.000604898	0.0253183
Solyc01g081170	Beta-glucosidase 10 (AHRD V3.3 *-* A0A2G2ZW54_CAPAN)	54.1651	-2.4809	0.675816	-3.67097	0.00024163	0.0137855
Solyc4.0|chr12|2349084|pt0861	Protein ALP1-like	119.723	-2.57971	0.734904	-3.51027	0.000447654	0.0212287
Solyc01g100200	gras4	242.631	-2.71717	0.686126	-3.96016	7.49e-05	0.00569186
Solyc08g005580	ABC transporter G family member 14 (AHRD V3.3 *** A0A2G2W3Y1_CAPBA)	55.4907	-2.72146	0.77239	-3.52343	0.000426	0.020647
Solyc08g079700	Zinc finger A20 and A.1	141.783	-2.77614	0.78651	-3.52969	0.000416046	0.0203984
Solyc02g086454	titin isoform X6 (AHRD V3.11 *-* XP_010316304.1)	143.441	-2.78266	0.638665	-4.35699	1.32e-05	0.00156732
Solyc08g068770	Tyramine n-hydroxycinnamoyl transferase (AHRD V3.3 *** Q5D8C0_CAPAN)	436.506	-2.83142	0.593644	-4.76956	1.85e-06	0.000345792
Solyc11g032220	12-oxophytodienoate reductase (AHRD V3.3 *** A0A2K3LPH4_TRIPR)	106.509	-2.93056	0.925692	-3.16581	0.00154654	0.0487687
Solyc03g005570	Myb-related transcription factor LBM2 (AHRD V3.3 *** Q9SLT1_TOBAC)	207.844	-2.97853	0.875643	-3.40154	0.000670082	0.0273069
Solyc02g080560	Unknown protein	81.8976	-3.11008	0.719534	-4.32235	1.54e-05	0.00174542
Solyc4.0|chr10|51080300|pt2032	Glycine-rich RNA-binding protein 3	98.8128	-3.29014	0.938134	-3.50711	0.000452997	0.0213464
Solyc4.0|chr10|51080300|pt1695	Glycine-rich RNA-binding protein 3	98.8128	-3.29014	0.938134	-3.50711	0.000452997	0.0213464
Solyc08g083050	Erythronate-4-phosphate dehydrogenase family protein (AHRD V3.3 -** AT1G19400.3)	68.9032	-3.33237	1.02555	-3.24936	0.00115664	0.0400119
Solyc12g017240	xyloglucan endo-transglycosylase B1	421.356	-3.34871	0.786747	-4.25641	2.08e-05	0.0021194
Solyc07g062500	Cytochrome (AHRD V3.3 *** A0A2G2WF27_CAPBA)	95.5471	-3.50587	0.741506	-4.72805	2.27e-06	0.000412285
Solyc10g006700	Calcium-binding protein PB.1	316.004	-3.52026	0.824015	-4.27208	1.94e-05	0.00202871
Solyc03g083470	Receptor-like protein kinase (AHRD V3.3 *** A0A2K3NJB3_TRIPR)	106.626	-3.5641	1.03712	-3.43652	0.000589247	0.0248314
Solyc03g093110	Xyloglucan endotransglucosylase/hydrolase (AHRD V3.3 *** Q6RHY0_SOLLC)	138.025	-4.10643	1.2376	-3.31805	0.000906499	0.033684
Solyc06g075780	Zinc finger protein (AHRD V3.3 *** A0A200PZ96_9MAGN)	100.347	-4.11928	1.13459	-3.63063	0.000282728	0.0153268
Solyc03g093560	ethylene response factor C.6	263.204	-4.36128	0.885473	-4.92536	8.42e-07	0.000188108
Solyc02g087350	Hexosyltransferase (AHRD V3.3 *** A0A2G2XIE5_CAPBA)	94.9072	-4.87856	1.27539	-3.82515	0.000130692	0.00850141
Solyc05g010060	Phosphate transporter PHO1-3 (AHRD V3.3 *** A0A2G3B6L2_CAPCH)	24.1064	-4.88878	1.41112	-3.46447	0.00053128	0.023567
Solyc10g017960	F-box protein PP2-A15 (AHRD V3.3 *** A0A2G3AGV7_CAPAN)	27.5594	-5.26972	1.50556	-3.50017	0.000464968	0.0217733
Solyc01g094210	NAD(P)-binding Rossmann-fold superfamily protein (AHRD V3.3 *** A0A2U1PI64_ARTAN)	22.4804	-6.32616	1.76268	-3.58895	0.000332016	0.0171585
Solyc05g009405	Unknown protein	20.3007	-7.10693	1.76602	-4.02426	5.72e-05	0.00466222
Solyc4.0|chr01|74048341|pt0632	Cytochrome P450 89A2	12.7687	-7.40991	2.18491	-3.3914	0.000695362	0.0279078
Solyc07g063420	NAC domain-containing protein (AHRD V3.3 *** A0A2U1LQQ4_ARTAN)	13.0606	-7.44262	2.05297	-3.62529	0.000288633	0.0155179
Solyc4.0|chr08|54563765|pt0923	Carbon catabolite repressor protein 4 homolog 6	13.3292	-7.47641	2.05309	-3.64154	0.000271013	0.0149557
Solyc4.0|chr08|59675278|pt4532	Protein NETWORKED 4A	15.3163	-7.67256	1.91154	-4.01381	5.97e-05	0.00471409
Solyc12g036130	ABC transporter C family member 2 (AHRD V3.3 *-* A0A2G3DGG8_CAPCH)	15.374	-7.67793	1.91213	-4.01537	5.94e-05	0.00470298
Solyc02g065230	Cytochrome P450 (AHRD V3.3 *** A0A1U9X5Y9_THAGA)	15.7817	-7.71339	2.12947	-3.62221	0.000292097	0.0156082
Solyc04g078340	Cytochrome P450 (AHRD V3.3 *-* A0A200QZM5_9MAGN)	15.8288	-7.72309	1.96149	-3.93736	8.24e-05	0.00604203
Solyc02g084840	Dehydrin (AHRD V3.3 *** A0A2R4KWH2_9SOLN)	15.9007	-7.72493	1.95354	-3.95433	7.67e-05	0.00578481
Solyc10g055375	Unknown protein	16.2411	-7.7579	1.88116	-4.12401	3.72e-05	0.00336777
Solyc08g023580	WD repeat-containing protein 48-like (AHRD V3.3 *-* A0A2I4FK32_9ROSI)	18.5323	-7.94978	2.44901	-3.24612	0.00116988	0.0401702
Solyc4.0|chr02|44831580|pt0018	Probable protein phosphatase 2C 60	18.6327	-7.95504	2.51012	-3.16919	0.00152866	0.0483856
Solyc4.0|chr01|83150991|pt4104	Putative RNA polymerase II subunit B1 CTD phosphatase RPAP2 homolog	19.1562	-7.99485	2.491	-3.20949	0.0013297	0.0440274
Solyc06g062920	auxin-regulated dual specificity cytosolic kinase	20.2515	-8.07627	2.48631	-3.2483	0.00116098	0.0400129
Solyc04g076270	DnaJ domain-containing protein (AHRD V3.3 *** A0A1Q3BFQ6_CEPFO)	21.993	-8.19367	2.53846	-3.22781	0.00124741	0.0420537
Solyc04g054690	ascorbate oxidase	22.8174	-8.24743	1.9318	-4.2693	1.96e-05	0.0020426
Solyc12g009240	Ethylene-responsive transcription factor (AHRD V3.3 *-* A0A2G3BP26_CAPCH)	23.6297	-8.29809	2.427	-3.41907	0.000628349	0.025944
Solyc07g055460	Cytochrome (AHRD V3.3 *** A0A2G2WEL3_CAPBA)	24.4996	-8.354	2.33906	-3.57152	0.00035491	0.0180294
Solyc4.0|chr07|65630668|pt0048	Beta-glucosidase 18	26.6061	-8.47231	2.28231	-3.71216	0.000205498	0.01202
Solyc4.0|chr02|45074683|pt4172	Pyruvate dehydrogenase E1 component subunit alpha, mitochondrial	26.958	-8.48634	1.80096	-4.71213	2.45e-06	0.000432904
[truncated: 7 more rows]

## Sheet: 05_tc_vs_tb_GOenrich_up
Supplemental Table 5. Significant gene-ontology terms enriched in upregulated genes in comparison tomato control vs tomato bacteria (TC-TB)
[truncated: 3 more rows]

[truncated: 19 more sheets: 06_tc_vs_tb_GOenrich_down, 07_tc_vs_tn_GOenrich_up, 08_tc_vs_tn_GOenrich_down, 09_tc_vs_tbn_GOenrich_up, 10_tc_vs_tbn_GOenrich_down, 11_control_vs_bacteria_up_ann, 12_control_vs_bacteria_down_ann, 13_control_vs_nematode_up_ann, 14_control_vs_nematode_down_ann, 15_control_vs_bacteria_nematode, 16_control_vs_bacteria_nematode, 17_control_vs_bacteria_AND_cont, 18_control_vs_bacteria_AND_cont, 19_control_vs_bacteria_AND_cont, 20_control_vs_bacteria_AND_cont, 21_control_vs_bacteria_nematode, 22_control_vs_bacteria_nematode, 23_control_vs_bacteria_AND_cont, 24_control_vs_bacteria_AND_cont]
